# Supplementary material for: Detection of Cell Surface Ligands for Human Synovial γδ T Cells
Source: J Immunol. 2019 Sep 23;203(9):2369–76. doi: 10.4049/jimmunol.1900451 (PMC6804759; doi:10.4049/jimmunol.1900451)
Supplement: Data Supplement [file JI_1900451.zip]

Archive with 4 entries (4 files):
- JI_1900451_Supplemental_Table_1.xlsx
- JI_1900451_Supplemental_Table_2.xlsx
- JI_1900451_Supplemental_Table_3.pdf
- manifest.xml
