# Supplementary material for: Detection of Cell Surface Ligands for Human Synovial γδ T Cells
Source: J Immunol. 2019 Sep 23;203(9):2369–76. doi: 10.4049/jimmunol.1900451 (PMC6804759; doi:10.4049/jimmunol.1900451)
Supplement: Data Supplement [file JI_1900451.zip › JI_1900451_Supplemental_Table_1.xlsx]

## Sheet: Query1
Adj P Value	Ensembl ID	UniProt Accession	Gene Symbol	Protein Description	Contains Transmembrane Domain?
8.727e-06	ENSG00000135048	Q9UHN6	TMEM2	transmembrane protein 2	Y
1.12469e-05	ENSG00000099377	Q9H2F3	HSD3B7	hydroxy-delta-5-steroid dehydrogenase, 3 beta- and steroid delta-isomerase 7	Y
4.24595e-05	ENSG00000070961	P20020	ATP2B1	ATPase plasma membrane Ca2+ transporting 1	Y
4.24595e-05	ENSG00000177707	Q9NQS3	NECTIN3	nectin cell adhesion molecule 3	Y
6.17456e-05	ENSG00000162627	Q9UNH6	SNX7	sorting nexin 7
7.36045e-05	ENSG00000150938	Q9NZV1	CRIM1	cysteine rich transmembrane BMP regulator 1	Y
8.38219e-05	ENSG00000104067	Q07157	TJP1	tight junction protein 1
0.000108283	ENSG00000100934	Q15436	SEC23A	Sec23 homolog A, coat complex II component
0.000108283	ENSG00000105438	P24390	KDELR1	KDEL endoplasmic reticulum protein retention receptor 1	Y
0.000108283	ENSG00000177700	P62875	POLR2L	RNA polymerase II subunit L
0.000116746	ENSG00000082781	P18084	ITGB5	integrin subunit beta 5	Y
0.000116746	ENSG00000105518	Q6UW68	TMEM205	transmembrane protein 205	Y
0.000132707	ENSG00000120129	P28562	DUSP1	dual specificity phosphatase 1
0.000134172	ENSG00000111897	Q9NRX5	SERINC1	serine incorporator 1	Y
0.000150726	ENSG00000136153	Q8WWI1	LMO7	LIM domain 7
0.000184924	ENSG00000126524	Q9Y3A5	SBDS	SBDS ribosome assembly guanine nucleotide exchange factor
0.000205879	ENSG00000156642	Q9Y639	NPTN	neuroplastin	Y
0.000238303	ENSG00000161011	Q13501	SQSTM1	sequestosome 1
0.000238546	ENSG00000109814	O60701	UGDH	UDP-glucose 6-dehydrogenase
0.000254753	ENSG00000121039	Q8IZV5	RDH10	retinol dehydrogenase 10 (all-trans)	Y
0.000267084	ENSG00000144426	Q6ZS30	NBEAL1	neurobeachin like 1
0.000274088	ENSG00000115561	Q9Y3E7	CHMP3	charged multivesicular body protein 3
0.000294047	ENSG00000184349	P52803	EFNA5	ephrin A5	Y
0.000298626	ENSG00000141736	P04626	ERBB2	erb-b2 receptor tyrosine kinase 2	Y
0.000343652	ENSG00000169814	P43251	BTD	biotinidase
0.000364181	ENSG00000105997	O43365	HOXA3	homeobox A3
0.000379182	ENSG00000143878	P62745	RHOB	ras homolog family member B
0.000408468	ENSG00000102158	Q9H0U3	MAGT1	magnesium transporter 1	Y
0.000408468	ENSG00000127022	P27824	CANX	calnexin	Y
0.000408468	ENSG00000157110	Q93062	RBPMS	RNA binding protein with multiple splicing
0.000408468	ENSG00000177628	P04062	GBA	glucosylceramidase beta
0.000408468	ENSG00000213949	P56199	ITGA1	integrin subunit alpha 1	Y
0.000427348	ENSG00000180488	Q8NAN2	MIGA1	mitoguardin 1	Y
0.000429719	ENSG00000067167	Q15629	TRAM1	translocation associated membrane protein 1	Y
0.000429719	ENSG00000113583	Q8NC54	C5orf15	chromosome 5 open reading frame 15	Y
0.00043047	ENSG00000071859	Q14320	FAM50A	family with sequence similarity 50 member A
0.00043047	ENSG00000117500	Q9Y3A6	TMED5	transmembrane p24 trafficking protein 5	Y
0.000438015	ENSG00000152291	O43493	TGOLN2	trans-golgi network protein 2	Y
0.000465338	ENSG00000110435	O00330	PDHX	pyruvate dehydrogenase complex component X
0.000486375	ENSG00000120885	P10909	CLU	clusterin
0.000497883	ENSG00000153234	P43354	NR4A2	nuclear receptor subfamily 4 group A member 2
0.000500057	ENSG00000097033	Q9Y371	SH3GLB1	SH3 domain containing GRB2 like endophilin B1
0.000503234	ENSG00000189171	Q99584	S100A13	S100 calcium binding protein A13
0.000546155	ENSG00000144959	Q6PIU2	NCEH1	neutral cholesterol ester hydrolase 1	Y
0.000547849	ENSG00000176485	P53816	PLA2G16	phospholipase A2 group XVI	Y
0.000580975	ENSG00000186854	Q86V40	TRABD2A	TraB domain containing 2A	Y
0.000597084	ENSG00000131871	Q9BQE4	VIMP	VCP interacting membrane selenoprotein	Y
0.000599639	ENSG00000142279	A6NIX2	WTIP	Wilms tumor 1 interacting protein
0.000601922	ENSG00000135083	Q8IV13	CCNJL	cyclin J like
0.000616836	ENSG00000173402	Q14118	DAG1	dystroglycan 1	Y
0.000620152	ENSG00000105854	Q15165	PON2	paraoxonase 2
0.000627419	ENSG00000178307	P17152	TMEM11	transmembrane protein 11	Y
0.000632399	ENSG00000132254	P53365	ARFIP2	ADP ribosylation factor interacting protein 2
0.000632399	ENSG00000139289	Q8WV24	PHLDA1	pleckstrin homology like domain family A member 1
0.000639594	ENSG00000168615	Q13443	ADAM9	ADAM metallopeptidase domain 9	Y
0.00064241	ENSG00000168056	Q9NS15	LTBP3	latent transforming growth factor beta binding protein 3
0.000661187	ENSG00000103852	Q5W5X9	TTC23	tetratricopeptide repeat domain 23
0.000668266	ENSG00000064651	P55011	SLC12A2	solute carrier family 12 member 2	Y
0.000668266	ENSG00000134970	Q9Y3B3	TMED7	transmembrane p24 trafficking protein 7	Y
0.000668266	ENSG00000161013	Q9UQ53	MGAT4B	mannosyl (alpha-1,3-)-glycoprotein beta-1,4-N-acetylglucosaminyltransferase, isozyme B	Y
0.000670886	ENSG00000115486	P38435	GGCX	gamma-glutamyl carboxylase	Y
0.000693066	ENSG00000134318	O75116	ROCK2	Rho associated coiled-coil containing protein kinase 2
0.000702505	ENSG00000136240	P33947	KDELR2	KDEL endoplasmic reticulum protein retention receptor 2	Y
0.000739742	ENSG00000130402	O43707	ACTN4	actinin alpha 4
0.000777099	ENSG00000129925	Q9HCN3	TMEM8A	transmembrane protein 8A	Y
0.000780067	ENSG00000183978	Q9Y2R0	COA3	cytochrome c oxidase assembly factor 3	Y
0.000839921	ENSG00000168036	P35222	CTNNB1	catenin beta 1
0.000892828	ENSG00000196141	Q9NUQ6	SPATS2L	spermatogenesis associated serine rich 2 like
0.000906307	ENSG00000151327	Q8N128	FAM177A1	family with sequence similarity 177 member A1
0.000951691	ENSG00000129515	Q9UNH7	SNX6	sorting nexin 6
0.000954051	ENSG00000074319	Q99816	TSG101	tumor susceptibility 101
0.000969894	ENSG00000198925	Q7Z3C6	ATG9A	autophagy related 9A	Y
0.000975843	ENSG00000172830	Q8TE77	SSH3	slingshot protein phosphatase 3
0.000994688	ENSG00000129422	Q9ULD2	MTUS1	microtubule associated tumor suppressor 1
0.00101222	ENSG00000130669	O96013	PAK4	p21 (RAC1) activated kinase 4
0.00101911	ENSG00000075420	Q53EP0	FNDC3B	fibronectin type III domain containing 3B	Y
0.00107395	ENSG00000137831	Q9BZF9	UACA	uveal autoantigen with coiled-coil domains and ankyrin repeats
0.00114309	ENSG00000153317	Q9ULH1	ASAP1	ArfGAP with SH3 domain, ankyrin repeat and PH domain 1
0.00114309	ENSG00000179134	Q5PRF9	SAMD4B	sterile alpha motif domain containing 4B
0.00116215	ENSG00000013563	P49184	DNASE1L1	deoxyribonuclease 1 like 1
0.00117352	ENSG00000134575	P11117	ACP2	acid phosphatase 2, lysosomal	Y
0.00117694	ENSG00000112473	Q92504	SLC39A7	solute carrier family 39 member 7	Y
0.00118189	ENSG00000011405	O00443	PIK3C2A	phosphatidylinositol-4-phosphate 3-kinase catalytic subunit type 2 alpha
0.00118189	ENSG00000100292	P09601	HMOX1	heme oxygenase 1
0.00121557	ENSG00000077147	Q9HD45	TM9SF3	transmembrane 9 superfamily member 3	Y
0.00122783	ENSG00000136603	P12757	SKIL	SKI-like proto-oncogene
0.00123724	ENSG00000140836	Q15911	ZFHX3	zinc finger homeobox 3
0.00123724	ENSG00000174437	P16615	ATP2A2	ATPase sarcoplasmic/endoplasmic reticulum Ca2+ transporting 2	Y
0.00129306	ENSG00000109501	O76024	WFS1	wolframin ER transmembrane glycoprotein	Y
0.00132466	ENSG00000123983	O95573	ACSL3	acyl-CoA synthetase long-chain family member 3	Y
0.00132466	ENSG00000160211	P11413	G6PD	glucose-6-phosphate dehydrogenase
0.00135368	ENSG00000164403	Q2M3G4	SHROOM1	shroom family member 1
0.00135563	ENSG00000074696	Q9P035	HACD3	3-hydroxyacyl-CoA dehydratase 3	Y
0.00135563	ENSG00000177606	P05412	JUN	Jun proto-oncogene, AP-1 transcription factor subunit
0.00136494	ENSG00000114346	Q9H8V3	ECT2	epithelial cell transforming 2
0.00138801	ENSG00000164144	P53367	ARFIP1	ADP ribosylation factor interacting protein 1
0.00138824	ENSG00000101928	Q9UJG1	MOSPD1	motile sperm domain containing 1	Y
0.00142843	ENSG00000134352	P40189	IL6ST	interleukin 6 signal transducer	Y
0.00143387	ENSG00000148248	O15260	SURF4	surfeit 4	Y
0.00145862	ENSG00000137203	P05549	TFAP2A	transcription factor AP-2 alpha
0.00145862	ENSG00000144366	Q9UBP9	GULP1	GULP, engulfment adaptor PTB domain containing 1
0.00154719	ENSG00000123575	Q6PEV8	FAM199X	family with sequence similarity 199, X-linked
0.00154719	ENSG00000181045	Q86WA9	SLC26A11	solute carrier family 26 member 11	Y
0.00155724	ENSG00000136052	Q96JW4	SLC41A2	solute carrier family 41 member 2	Y
0.00159729	ENSG00000197982	Q6ZSJ8	C1orf122	chromosome 1 open reading frame 122
0.00162362	ENSG00000075234	Q5R3I4	TTC38	tetratricopeptide repeat domain 38
0.00166117	ENSG00000085721	Q9NYV6	RRN3	RRN3 homolog, RNA polymerase I transcription factor
0.00167318	ENSG00000203950	Q9BWD3	FAM127B	family with sequence similarity 127 member B
0.00173979	ENSG00000102531	Q9Y2H6	FNDC3A	fibronectin type III domain containing 3A	Y
0.00174311	ENSG00000173517	Q9H792	PEAK1	pseudopodium enriched atypical kinase 1
0.0017891	ENSG00000042286	Q9BRQ8	AIFM2	apoptosis inducing factor, mitochondria associated 2	Y
0.00180992	ENSG00000113070	Q99075	HBEGF	heparin binding EGF like growth factor	Y
0.00183882	ENSG00000146476	Q9H993	ARMT1	acidic residue methyltransferase 1
0.00184639	ENSG00000122203	Q96A73	KIAA1191	KIAA1191
0.00185992	ENSG00000139211	Q86SJ2	AMIGO2	adhesion molecule with Ig like domain 2	Y
0.00188722	ENSG00000140391	O60637	TSPAN3	tetraspanin 3	Y
0.00195944	ENSG00000117298	P42892	ECE1	endothelin converting enzyme 1	Y
0.00196419	ENSG00000175582	P20340	RAB6A	RAB6A, member RAS oncogene family
0.00196581	ENSG00000165410	Q9Y281	CFL2	cofilin 2
0.0019729	ENSG00000112245	Q93096	PTP4A1	protein tyrosine phosphatase type IVA, member 1
0.0020081	ENSG00000151239	Q12792	TWF1	twinfilin actin binding protein 1
0.00203568	ENSG00000114988	Q9H0V9	LMAN2L	lectin, mannose binding 2 like	Y
0.00203568	ENSG00000146425	P63172	DYNLT1	dynein light chain Tctex-type 1
0.00207308	ENSG00000140526	P08910	ABHD2	abhydrolase domain containing 2	Y
0.00211147	ENSG00000075426	P15408	FOSL2	FOS like 2, AP-1 transcription factor subunit
0.00211147	ENSG00000115993	O60296	TRAK2	trafficking kinesin protein 2
0.00211147	ENSG00000177697	P48509	CD151	CD151 molecule (Raph blood group)	Y
0.00211147	ENSG00000198792	Q9Y519	TMEM184B	transmembrane protein 184B	Y
0.00211668	ENSG00000101294	Q8TCT9	HM13	histocompatibility minor 13	Y
0.00216496	ENSG00000181027	Q9H9S5	FKRP	fukutin related protein	Y
0.00217366	ENSG00000170892	Q9BSV6	TSEN34	tRNA splicing endonuclease subunit 34
0.00219986	ENSG00000124145	P31431	SDC4	syndecan 4	Y
0.00221411	ENSG00000067082	Q99612	KLF6	Kruppel like factor 6
0.00221485	ENSG00000115677	Q00341	HDLBP	high density lipoprotein binding protein
0.00224204	ENSG00000177666	Q96AD5	PNPLA2	patatin like phospholipase domain containing 2	Y
0.00224327	ENSG00000168591	Q71RG4	TMUB2	transmembrane and ubiquitin like domain containing 2	Y
0.00226295	ENSG00000105568	P30153	PPP2R1A	protein phosphatase 2 scaffold subunit Aalpha
0.00227011	ENSG00000127528	Q9Y5W3	KLF2	Kruppel like factor 2
0.00228866	ENSG00000138604	O94923	GLCE	glucuronic acid epimerase	Y
0.00229036	ENSG00000141580	Q5MNZ6	WDR45B	WD repeat domain 45B
0.00231581	ENSG00000129083	P53618	COPB1	coatomer protein complex subunit beta 1
0.00231581	ENSG00000171928	Q9NYZ1	TVP23B	trans-golgi network vesicle protein 23 homolog B (S. cerevisiae)	Y
0.00231581	ENSG00000185551	P24468	NR2F2	nuclear receptor subfamily 2 group F member 2
0.00233337	ENSG00000172164	Q13884	SNTB1	syntrophin beta 1
0.00237988	ENSG00000134070	O43187	IRAK2	interleukin 1 receptor associated kinase 2
0.00246245	ENSG00000161714	Q8N3E9	PLCD3	phospholipase C delta 3
0.00246604	ENSG00000143570	Q9NY26	SLC39A1	solute carrier family 39 member 1	Y
0.00248416	ENSG00000139324	Q6ZXV5	TMTC3	transmembrane and tetratricopeptide repeat containing 3	Y
0.00265968	ENSG00000074964	Q9HCE6	ARHGEF10L	Rho guanine nucleotide exchange factor 10 like
0.00281733	ENSG00000110321	P78344	EIF4G2	eukaryotic translation initiation factor 4 gamma 2
0.00281733	ENSG00000121989	P27037	ACVR2A	activin A receptor type 2A	Y
0.00281733	ENSG00000163513	P37173	TGFBR2	transforming growth factor beta receptor 2	Y
0.00283321	ENSG00000148943	Q9NUP9	LIN7C	lin-7 homolog C, crumbs cell polarity complex component
0.00291691	ENSG00000146376	Q8N392	ARHGAP18	Rho GTPase activating protein 18
0.00295198	ENSG00000006327	Q9NP84	TNFRSF12A	TNF receptor superfamily member 12A	Y
0.00295198	ENSG00000160209	O00764	PDXK	pyridoxal (pyridoxine, vitamin B6) kinase
0.0029925	ENSG00000089159	P49023	PXN	paxillin
0.00299616	ENSG00000183020	O94973	AP2A2	adaptor related protein complex 2 alpha 2 subunit
0.00306403	ENSG00000078018	P11137	MAP2	microtubule associated protein 2
0.00307494	ENSG00000166333	Q13418	ILK	integrin linked kinase
0.00317091	ENSG00000182197	Q16394	EXT1	exostosin glycosyltransferase 1	Y
0.00317091	ENSG00000196233	Q96JN0	LCOR	ligand dependent nuclear receptor corepressor
0.00319212	ENSG00000058262	P61619	SEC61A1	Sec61 translocon alpha 1 subunit	Y
0.00319212	ENSG00000104388	P61019	RAB2A	RAB2A, member RAS oncogene family
0.00319212	ENSG00000112096	P04179	SOD2	superoxide dismutase 2, mitochondrial
0.00319212	ENSG00000168385	Q15019	SEPT2	septin 2
0.00320669	ENSG00000113194	Q96CS3	FAF2	Fas associated factor family member 2
0.0033137	ENSG00000181019	P15559	NQO1	NAD(P)H quinone dehydrogenase 1
0.00333706	ENSG00000159348	Q9UHQ9	CYB5R1	cytochrome b5 reductase 1	Y
0.00333706	ENSG00000188706	Q9Y397	ZDHHC9	zinc finger DHHC-type containing 9	Y
0.00345848	ENSG00000141985	Q99961	SH3GL1	SH3 domain containing GRB2 like 1, endophilin A2
0.00345848	ENSG00000182718	P07355	ANXA2	annexin A2
0.00353081	ENSG00000166275	Q96B45	BORCS7	BLOC-1 related complex subunit 7
0.00355729	ENSG00000177311	Q8NAP3	ZBTB38	zinc finger and BTB domain containing 38
0.00361944	ENSG00000006007	Q9NZC3	GDE1	glycerophosphodiester phosphodiesterase 1	Y
0.0036748	ENSG00000101363	Q9NQG1	MANBAL	mannosidase beta like	Y
0.0036748	ENSG00000157107	Q0JRZ9	FCHO2	FCH domain only 2
0.0036748	ENSG00000170348	P49755	TMED10	transmembrane p24 trafficking protein 10	Y
0.00378949	ENSG00000151116	Q8IX04	UEVLD	UEV and lactate/malate dehyrogenase domains
0.00379779	ENSG00000148120	Q8N6M6	C9orf3	chromosome 9 open reading frame 3
0.00379779	ENSG00000185803	Q9HAB3	SLC52A2	solute carrier family 52 member 2	Y
0.00385757	ENSG00000179010	Q9Y605	MRFAP1	Morf4 family associated protein 1
0.00387298	ENSG00000126458	P10301	RRAS	related RAS viral (r-ras) oncogene homolog
0.00388716	ENSG00000106004	P20719	HOXA5	homeobox A5
0.00390659	ENSG00000039319	Q7Z3T8	ZFYVE16	zinc finger FYVE-type containing 16
0.00392119	ENSG00000136810	P10599	TXN	thioredoxin
0.00392463	ENSG00000183963	P53814	SMTN	smoothelin
0.00397495	ENSG00000108774	P51148	RAB5C	RAB5C, member RAS oncogene family
0.00398927	ENSG00000169895	Q96A49	SYAP1	synapse associated protein 1
0.00402586	ENSG00000175283	Q9UPQ8	DOLK	dolichol kinase	Y
0.0040359	ENSG00000171302	Q8WVQ1	CANT1	calcium activated nucleotidase 1	Y
0.00409515	ENSG00000120697	Q9Y673	ALG5	ALG5, dolichyl-phosphate beta-glucosyltransferase	Y
0.00414018	ENSG00000185475	Q7Z7N9	TMEM179B	transmembrane protein 179B	Y
0.00414092	ENSG00000107331	Q9BZC7	ABCA2	ATP binding cassette subfamily A member 2	Y
0.00421197	ENSG00000119673	P49753	ACOT2	acyl-CoA thioesterase 2
0.00423413	ENSG00000034510	P63313	TMSB10	thymosin beta 10
0.0042477	ENSG00000133466	Q9BXI9	C1QTNF6	C1q and tumor necrosis factor related protein 6
0.0042477	ENSG00000164056	O43609	SPRY1	sprouty RTK signaling antagonist 1
0.00425897	ENSG00000198668	P62158	CALM1	calmodulin 1
0.00432513	ENSG00000186174	Q86UU0	BCL9L	B-cell CLL/lymphoma 9-like
0.0043408	ENSG00000133816	O94851	MICAL2	microtubule associated monooxygenase, calponin and LIM domain containing 2
0.0044421	ENSG00000115504	Q8NDI1	EHBP1	EH domain binding protein 1
0.00445318	ENSG00000013375	O95394	PGM3	phosphoglucomutase 3
0.00445318	ENSG00000141367	Q00610	CLTC	clathrin heavy chain
0.00445318	ENSG00000151689	P49441	INPP1	inositol polyphosphate-1-phosphatase
0.00445955	ENSG00000083312	Q92973	TNPO1	transportin 1
0.00446213	ENSG00000196586	Q9UM54	MYO6	myosin VI
0.00448305	ENSG00000164976	Q6NSJ0	KIAA1161	KIAA1161	Y
0.00455151	ENSG00000150093	P05556	ITGB1	integrin subunit beta 1	Y
0.0045522	ENSG00000204070	Q8N2H4	SYS1	Sys1 golgi trafficking protein	Y
0.00466507	ENSG00000136717	O00499	BIN1	bridging integrator 1
0.00467937	ENSG00000171174	Q9H477	RBKS	ribokinase
0.00472531	ENSG00000135404	P08962	CD63	CD63 molecule	Y
0.00479137	ENSG00000134910	P46977	STT3A	STT3A, catalytic subunit of the oligosaccharyltransferase complex	Y
0.00484695	ENSG00000104635	Q15043	SLC39A14	solute carrier family 39 member 14	Y
0.00484695	ENSG00000164494	Q86YH6	PDSS2	prenyl (decaprenyl) diphosphate synthase, subunit 2
0.00515825	ENSG00000143553	O95295	SNAPIN	SNAP associated protein
0.00529379	ENSG00000198898	P47755	CAPZA2	capping actin protein of muscle Z-line alpha subunit 2
0.00531888	ENSG00000086598	Q15363	TMED2	transmembrane p24 trafficking protein 2	Y
0.00544016	ENSG00000072803	Q9UKB1	FBXW11	F-box and WD repeat domain containing 11
0.0054476	ENSG00000001036	Q9BTY2	FUCA2	fucosidase, alpha-L- 2, plasma
0.00546136	ENSG00000165169	P51808	DYNLT3	dynein light chain Tctex-type 3
0.00547268	ENSG00000108946	P10644	PRKAR1A	protein kinase cAMP-dependent type I regulatory subunit alpha
0.00547268	ENSG00000144040	Q8TD22	SFXN5	sideroflexin 5	Y
0.00551228	ENSG00000138760	Q14108	SCARB2	scavenger receptor class B member 2	Y
0.00553804	ENSG00000070540	Q5MNZ9	WIPI1	WD repeat domain, phosphoinositide interacting 1
0.00561322	ENSG00000135720	O43237	DYNC1LI2	dynein cytoplasmic 1 light intermediate chain 2
0.0056359	ENSG00000127948	P16435	POR	cytochrome p450 oxidoreductase	Y
0.00570193	ENSG00000151348	Q93063	EXT2	exostosin glycosyltransferase 2	Y
0.00573016	ENSG00000134371	Q6P1J9	CDC73	cell division cycle 73
0.00576576	ENSG00000164111	P08758	ANXA5	annexin A5
0.00577218	ENSG00000099282	O95858	TSPAN15	tetraspanin 15	Y
0.00577892	ENSG00000108679	Q08380	LGALS3BP	galectin 3 binding protein
0.00580016	ENSG00000171155	Q96EU7	C1GALT1C1	C1GALT1 specific chaperone 1	Y
0.00597986	ENSG00000068903	Q8IXJ6	SIRT2	sirtuin 2
0.00607531	ENSG00000189077	Q9BXJ8	TMEM120A	transmembrane protein 120A	Y
0.00613123	ENSG00000107651	Q9Y6Y8	SEC23IP	SEC23 interacting protein
0.0061441	ENSG00000144802	Q9BYH8	NFKBIZ	NFKB inhibitor zeta
0.00615112	ENSG00000129235	Q9BRA2	TXNDC17	thioredoxin domain containing 17
0.00616001	ENSG00000155876	Q7L523	RRAGA	Ras related GTP binding A
0.0061701	ENSG00000204673	Q96B36	AKT1S1	AKT1 substrate 1
0.00620731	ENSG00000127947	Q05209	PTPN12	protein tyrosine phosphatase, non-receptor type 12
0.00620731	ENSG00000140416	P09493	TPM1	tropomyosin 1 (alpha)
0.00638336	ENSG00000197102	Q14204	DYNC1H1	dynein cytoplasmic 1 heavy chain 1
0.00643807	ENSG00000161677	Q8TAC2	JOSD2	Josephin domain containing 2
0.00643816	ENSG00000166794	P23284	PPIB	peptidylprolyl isomerase B
0.0064846	ENSG00000120306	Q9H1C7	CYSTM1	cysteine rich transmembrane module containing 1	Y
0.00651294	ENSG00000145555	Q9HD67	MYO10	myosin X
0.00659268	ENSG00000035403	P18206	VCL	vinculin
0.00661822	ENSG00000169599	Q9UMS0	NFU1	NFU1 iron-sulfur cluster scaffold
0.00664702	ENSG00000221869	P49716	CEBPD	CCAAT/enhancer binding protein delta
0.00677926	ENSG00000163110	Q96HC4	PDLIM5	PDZ and LIM domain 5
0.00684628	ENSG00000117528	P28288	ABCD3	ATP binding cassette subfamily D member 3	Y
0.00686206	ENSG00000145730	P19021	PAM	peptidylglycine alpha-amidating monooxygenase	Y
0.00689513	ENSG00000172239	Q9H074	PAIP1	poly(A) binding protein interacting protein 1
0.00693803	ENSG00000141551	P48730	CSNK1D	casein kinase 1 delta
0.00700355	ENSG00000182621	Q9NQ66	PLCB1	phospholipase C beta 1
0.00706737	ENSG00000107175	O43889	CREB3	cAMP responsive element binding protein 3	Y
0.00706737	ENSG00000157224	P56749	CLDN12	claudin 12	Y
0.00706737	ENSG00000187240	Q8NCM8	DYNC2H1	dynein cytoplasmic 2 heavy chain 1
0.00707127	ENSG00000152818	P46939	UTRN	utrophin
0.007102	ENSG00000096070	Q9ULD4	BRPF3	bromodomain and PHD finger containing 3
0.00722477	ENSG00000118705	P04844	RPN2	ribophorin II	Y
0.00724673	ENSG00000110442	Q9P000	COMMD9	COMM domain containing 9
0.00724788	ENSG00000162616	Q9UDY4	DNAJB4	DnaJ heat shock protein family (Hsp40) member B4
0.00724788	ENSG00000162909	P17655	CAPN2	calpain 2
0.00726798	ENSG00000181830	Q96A29	SLC35C1	solute carrier family 35 member C1	Y
0.00728299	ENSG00000173692	Q99460	PSMD1	proteasome 26S subunit, non-ATPase 1
0.00729332	ENSG00000063322	Q9NX70	MED29	mediator complex subunit 29
0.00740015	ENSG00000196812	Q9H4T2	ZSCAN16	zinc finger and SCAN domain containing 16
0.00742528	ENSG00000143554	Q5K4L6	SLC27A3	solute carrier family 27 member 3	Y
0.00744648	ENSG00000072849	Q9GZP9	DERL2	derlin 2	Y
0.00744648	ENSG00000132002	P25685	DNAJB1	DnaJ heat shock protein family (Hsp40) member B1
0.00744729	ENSG00000131446	P26572	MGAT1	mannosyl (alpha-1,3-)-glycoprotein beta-1,2-N-acetylglucosaminyltransferase	Y
0.00748285	ENSG00000184840	Q9BVK6	TMED9	transmembrane p24 trafficking protein 9	Y
0.00748657	ENSG00000138814	Q08209	PPP3CA	protein phosphatase 3 catalytic subunit alpha
0.00752626	ENSG00000013275	P43686	PSMC4	proteasome 26S subunit, ATPase 4
0.00752626	ENSG00000129255	O75352	MPDU1	mannose-P-dolichol utilization defect 1	Y
0.00757395	ENSG00000085978	Q676U5	ATG16L1	autophagy related 16 like 1
0.00760079	ENSG00000143924	Q9HC35	EML4	echinoderm microtubule associated protein like 4
0.00760532	ENSG00000062716	Q96GC9	VMP1	vacuole membrane protein 1	Y
0.00764375	ENSG00000198431	Q16881	TXNRD1	thioredoxin reductase 1
0.00765991	ENSG00000108854	Q9HAU4	SMURF2	SMAD specific E3 ubiquitin protein ligase 2
0.00775543	ENSG00000144591	Q96IJ6	GMPPA	GDP-mannose pyrophosphorylase A
0.00779976	ENSG00000135930	O60573	EIF4E2	eukaryotic translation initiation factor 4E family member 2
0.00782573	ENSG00000124788	P54253	ATXN1	ataxin 1
0.00797933	ENSG00000132842	O00203	AP3B1	adaptor related protein complex 3 beta 1 subunit
0.00802934	ENSG00000196526	Q8N556	AFAP1	actin filament associated protein 1
0.00805618	ENSG00000181789	Q9Y678	COPG1	coatomer protein complex subunit gamma 1
0.00814194	ENSG00000136159	Q9NV35	NUDT15	nudix hydrolase 15
0.00814194	ENSG00000139132	Q96M96	FGD4	FYVE, RhoGEF and PH domain containing 4
0.00816036	ENSG00000066322	Q9BW60	ELOVL1	ELOVL fatty acid elongase 1	Y
0.00826187	ENSG00000137414	Q9UBU6	FAM8A1	family with sequence similarity 8 member A1	Y
0.00831478	ENSG00000129625	Q00765	REEP5	receptor accessory protein 5	Y
0.00847653	ENSG00000121940	Q96S66	CLCC1	chloride channel CLIC like 1	Y
0.0086294	ENSG00000117899	Q14696	MESDC2	mesoderm development candidate 2
0.0086294	ENSG00000213859	Q693B1	KCTD11	potassium channel tetramerization domain containing 11
0.00867597	ENSG00000122958	O75436	VPS26A	VPS26, retromer complex component A
0.00875192	ENSG00000134686	Q8IXK0	PHC2	polyhomeotic homolog 2
0.00876693	ENSG00000107185	Q92546	RGP1	RGP1 homolog, RAB6A GEF complex partner 1
0.00893399	ENSG00000109016	Q6IAN0	DHRS7B	dehydrogenase/reductase 7B	Y
0.00900759	ENSG00000129219	O14939	PLD2	phospholipase D2
0.00904335	ENSG00000108588	Q96A33	CCDC47	coiled-coil domain containing 47	Y
0.00905446	ENSG00000112977	P51397	DAP	death associated protein
0.00906811	ENSG00000127952	Q9Y6J8	STYXL1	serine/threonine/tyrosine interacting like 1
0.00906811	ENSG00000178996	Q96RF0	SNX18	sorting nexin 18
0.00908098	ENSG00000180185	Q6P587	FAHD1	fumarylacetoacetate hydrolase domain containing 1
0.00917422	ENSG00000164924	P63104	YWHAZ	tyrosine 3-monooxygenase/tryptophan 5-monooxygenase activation protein zeta
0.00928763	ENSG00000129474	Q96IF1	AJUBA	ajuba LIM protein
0.00934151	ENSG00000169047	P35568	IRS1	insulin receptor substrate 1
0.00962154	ENSG00000213977	O14907	TAX1BP3	Tax1 binding protein 3
0.00967734	ENSG00000078902	Q9H0E2	TOLLIP	toll interacting protein
0.00972442	ENSG00000198162	O60476	MAN1A2	mannosidase alpha class 1A member 2	Y
0.00976008	ENSG00000168374	P18085	ARF4	ADP ribosylation factor 4
0.00978291	ENSG00000120509	Q5EBL8	PDZD11	PDZ domain containing 11
0.00981218	ENSG00000264522	Q6GQQ9	OTUD7B	OTU deubiquitinase 7B
0.00982241	ENSG00000138459	Q9BS91	SLC35A5	solute carrier family 35 member A5	Y
0.00989662	ENSG00000102595	Q9NYU1	UGGT2	UDP-glucose glycoprotein glucosyltransferase 2
0.00994954	ENSG00000148180	P06396	GSN	gelsolin
0.00995026	ENSG00000100522	Q96EK6	GNPNAT1	glucosamine-phosphate N-acetyltransferase 1
0.00995452	ENSG00000112210	Q9ULC3	RAB23	RAB23, member RAS oncogene family
0.0099661	ENSG00000006468	P50549	ETV1	ETS variant 1
0.0099661	ENSG00000049245	Q15836	VAMP3	vesicle associated membrane protein 3	Y
0.0099661	ENSG00000100994	P11216	PYGB	phosphorylase, glycogen; brain
0.0099661	ENSG00000106546	P35869	AHR	aryl hydrocarbon receptor
0.0099661	ENSG00000127884	P30084	ECHS1	enoyl-CoA hydratase, short chain 1
0.0099661	ENSG00000137501	Q9HCH5	SYTL2	synaptotagmin like 2
0.0099661	ENSG00000166471	Q5BJD5	TMEM41B	transmembrane protein 41B	Y
0.0100195	ENSG00000177888	Q5SVQ8	ZBTB41	zinc finger and BTB domain containing 41
0.0101761	ENSG00000177542	Q9H936	SLC25A22	solute carrier family 25 member 22	Y
0.0102343	ENSG00000123728	Q9Y3L5	RAP2C	RAP2C, member of RAS oncogene family
0.0102343	ENSG00000149257	P50454	SERPINH1	serpin family H member 1
0.0102343	ENSG00000169032	Q02750	MAP2K1	mitogen-activated protein kinase kinase 1
0.0102343	ENSG00000169490	Q9BX73	TM2D2	TM2 domain containing 2	Y
0.010305	ENSG00000129473	Q92843	BCL2L2	BCL2 like 2
0.0104014	ENSG00000168916	Q9ULD9	ZNF608	zinc finger protein 608
0.0104905	ENSG00000119471	Q6YN16	HSDL2	hydroxysteroid dehydrogenase like 2
0.0106458	ENSG00000157181	Q5SWX8	C1orf27	chromosome 1 open reading frame 27	Y
0.0107318	ENSG00000101150	O43399	TPD52L2	tumor protein D52 like 2
0.0107318	ENSG00000139178	Q9NZP8	C1RL	complement C1r subcomponent like
0.0107473	ENSG00000112419	O75167	PHACTR2	phosphatase and actin regulator 2
0.0108041	ENSG00000106868	Q6UWL2	SUSD1	sushi domain containing 1	Y
0.0109412	ENSG00000171150	O75159	SOCS5	suppressor of cytokine signaling 5
0.0109532	ENSG00000115425	Q9BY49	PECR	peroxisomal trans-2-enoyl-CoA reductase
0.0109559	ENSG00000079308	Q9HBL0	TNS1	tensin 1
0.011002	ENSG00000155366	P08134	RHOC	ras homolog family member C
0.0110047	ENSG00000128311	Q16762	TST	thiosulfate sulfurtransferase
0.0110555	ENSG00000143183	Q9UM00	TMCO1	transmembrane and coiled-coil domains 1	Y
0.0110647	ENSG00000047230	Q9NRF8	CTPS2	CTP synthase 2
0.0110989	ENSG00000103266	Q9UNE7	STUB1	STIP1 homology and U-box containing protein 1
0.0110989	ENSG00000204147	P0C7U1	ASAH2B	N-acylsphingosine amidohydrolase 2B
0.0111751	ENSG00000042445	Q6NUM9	RETSAT	retinol saturase
0.0111751	ENSG00000126062	Q12893	TMEM115	transmembrane protein 115	Y
0.0114345	ENSG00000128512	Q8N1I0	DOCK4	dedicator of cytokinesis 4
0.0115005	ENSG00000179604	Q9H3Q1	CDC42EP4	CDC42 effector protein 4
0.0115258	ENSG00000025434	Q13133	NR1H3	nuclear receptor subfamily 1 group H member 3
0.0115304	ENSG00000008086	O76039	CDKL5	cyclin dependent kinase like 5
0.0115503	ENSG00000167004	P30101	PDIA3	protein disulfide isomerase family A member 3
0.0115599	ENSG00000166224	O95470	SGPL1	sphingosine-1-phosphate lyase 1	Y
0.0115599	ENSG00000184277	Q9BRN9	TM2D3	TM2 domain containing 3	Y
0.0115706	ENSG00000134243	Q99523	SORT1	sortilin 1	Y
0.0115937	ENSG00000103042	Q9NVC3	SLC38A7	solute carrier family 38 member 7	Y
0.0116402	ENSG00000118515	O00141	SGK1	serum/glucocorticoid regulated kinase 1
0.0116402	ENSG00000124570	P35237	SERPINB6	serpin family B member 6
0.0116598	ENSG00000168575	Q08357	SLC20A2	solute carrier family 20 member 2	Y
0.0116747	ENSG00000174851	O95070	YIF1A	Yip1 interacting factor homolog A, membrane trafficking protein	Y
0.0116843	ENSG00000151292	Q9Y6M4	CSNK1G3	casein kinase 1 gamma 3
0.0116843	ENSG00000167996	P02794	FTH1	ferritin heavy chain 1
0.0116843	ENSG00000181904	Q7Z6I8	C5orf24	chromosome 5 open reading frame 24
0.0116904	ENSG00000129562	P61803	DAD1	defender against cell death 1	Y
0.0118116	ENSG00000185716	Q8NHV5	C16orf52	chromosome 16 open reading frame 52	Y
0.0118987	ENSG00000205339	O95373	IPO7	importin 7
0.0120308	ENSG00000166908	Q8TBX8	PIP4K2C	phosphatidylinositol-5-phosphate 4-kinase type 2 gamma
0.0120385	ENSG00000101474	Q9HDC9	APMAP	adipocyte plasma membrane associated protein	Y
0.0120476	ENSG00000197747	P60903	S100A10	S100 calcium binding protein A10
0.0120558	ENSG00000049449	Q15293	RCN1	reticulocalbin 1
0.0120558	ENSG00000136856	Q9NY64	SLC2A8	solute carrier family 2 member 8	Y
0.012356	ENSG00000150403	Q6UWJ1	TMCO3	transmembrane and coiled-coil domains 3	Y
0.0124192	ENSG00000137936	O75815	BCAR3	breast cancer anti-estrogen resistance 3
0.0124239	ENSG00000138069	P62820	RAB1A	RAB1A, member RAS oncogene family
0.0124291	ENSG00000179933	Q9NWQ9	C14orf119	chromosome 14 open reading frame 119
0.0124716	ENSG00000080815	P49768	PSEN1	presenilin 1	Y
0.0124716	ENSG00000103502	O14735	CDIPT	CDP-diacylglycerol--inositol 3-phosphatidyltransferase	Y
0.0124716	ENSG00000180611	Q8IYB1	MB21D2	Mab-21 domain containing 2
0.0125291	ENSG00000116539	Q9NR48	ASH1L	ASH1 like histone lysine methyltransferase
0.0125587	ENSG00000170525	Q16875	PFKFB3	6-phosphofructo-2-kinase/fructose-2,6-biphosphatase 3
0.0125938	ENSG00000073803	O43283	MAP3K13	mitogen-activated protein kinase kinase kinase 13
0.0127116	ENSG00000166311	P17405	SMPD1	sphingomyelin phosphodiesterase 1
0.0128306	ENSG00000185728	Q7Z739	YTHDF3	YTH N6-methyladenosine RNA binding protein 3
0.0128837	ENSG00000129493	Q86XA9	HEATR5A	HEAT repeat containing 5A
0.013	ENSG00000135766	Q9GZT9	EGLN1	egl-9 family hypoxia inducible factor 1
0.013364	ENSG00000116741	P41220	RGS2	regulator of G-protein signaling 2
0.013364	ENSG00000126247	P04632	CAPNS1	calpain small subunit 1
0.0134677	ENSG00000115170	Q04771	ACVR1	activin A receptor type 1	Y
0.013491	ENSG00000105429	Q7Z7M0	MEGF8	multiple EGF like domains 8	Y
0.013561	ENSG00000197713	Q96AT9	RPE	ribulose-5-phosphate-3-epimerase
0.0135655	ENSG00000127774	Q9BV81	EMC6	ER membrane protein complex subunit 6	Y
0.0136485	ENSG00000100997	Q8N2K0	ABHD12	abhydrolase domain containing 12	Y
0.0136485	ENSG00000147400	P41208	CETN2	centrin 2
0.0136828	ENSG00000157483	Q12965	MYO1E	myosin IE
0.0137716	ENSG00000162695	Q8NEW0	SLC30A7	solute carrier family 30 member 7	Y
0.0138171	ENSG00000181523	P51688	SGSH	N-sulfoglucosamine sulfohydrolase
0.0139131	ENSG00000171067	Q96F05	C11orf24	chromosome 11 open reading frame 24	Y
0.0140437	ENSG00000068697	Q15012	LAPTM4A	lysosomal protein transmembrane 4 alpha	Y
0.0140971	ENSG00000171867	P04156	PRNP	prion protein	Y
0.0141086	ENSG00000136238	P63000	RAC1	ras-related C3 botulinum toxin substrate 1 (rho family, small GTP binding protein Rac1)
0.0141184	ENSG00000157933	P12755	SKI	SKI proto-oncogene
0.0141184	ENSG00000174903	Q9H0U4	RAB1B	RAB1B, member RAS oncogene family
0.0141924	ENSG00000214063	O14817	TSPAN4	tetraspanin 4	Y
0.014197	ENSG00000182154	Q8IXM3	MRPL41	mitochondrial ribosomal protein L41
0.0142379	ENSG00000102471	Q9NV92	NDFIP2	Nedd4 family interacting protein 2	Y
0.0143666	ENSG00000110628	Q96BI1	SLC22A18	solute carrier family 22 member 18	Y
0.0145458	ENSG00000090054	O15269	SPTLC1	serine palmitoyltransferase long chain base subunit 1	Y
0.0145458	ENSG00000137185	O15535	ZSCAN9	zinc finger and SCAN domain containing 9
0.0145812	ENSG00000172725	Q9BR76	CORO1B	coronin 1B
0.0147252	ENSG00000099341	P48556	PSMD8	proteasome 26S subunit, non-ATPase 8
0.0147288	ENSG00000126903	P09131	SLC10A3	solute carrier family 10 member 3	Y
0.0148362	ENSG00000011566	Q8IVH8	MAP4K3	mitogen-activated protein kinase kinase kinase kinase 3
0.0149089	ENSG00000091409	P23229	ITGA6	integrin subunit alpha 6	Y
0.0152517	ENSG00000172428	Q8WXC6	COPS9	COP9 signalosome subunit 9
0.015384	ENSG00000166016	Q8N961	ABTB2	ankyrin repeat and BTB domain containing 2
0.0156304	ENSG00000121073	P78383	SLC35B1	solute carrier family 35 member B1	Y
0.0157472	ENSG00000072210	P51648	ALDH3A2	aldehyde dehydrogenase 3 family member A2	Y
0.0158354	ENSG00000114744	Q86X83	COMMD2	COMM domain containing 2
0.0158789	ENSG00000106636	O15498	YKT6	YKT6 v-SNARE homolog (S. cerevisiae)
0.0161758	ENSG00000119912	P14735	IDE	insulin degrading enzyme
0.0161758	ENSG00000180398	Q8NI22	MCFD2	multiple coagulation factor deficiency 2
0.0161832	ENSG00000183864	Q14106	TOB2	transducer of ERBB2, 2
0.0162861	ENSG00000118200	Q08AD1	CAMSAP2	calmodulin regulated spectrin associated protein family member 2
0.0164305	ENSG00000170145	Q9H0K1	SIK2	salt inducible kinase 2
0.0165495	ENSG00000132356	Q13131	PRKAA1	protein kinase AMP-activated catalytic subunit alpha 1
0.0166075	ENSG00000142507	P28072	PSMB6	proteasome subunit beta 6
0.016709	ENSG00000144043	Q6UWH6	TEX261	testis expressed 261	Y
0.0167853	ENSG00000170385	Q9Y6M5	SLC30A1	solute carrier family 30 member 1	Y
0.0168291	ENSG00000117592	P30041	PRDX6	peroxiredoxin 6
0.0168334	ENSG00000104853	O96005	CLPTM1	CLPTM1, transmembrane protein	Y
0.0168898	ENSG00000146433	Q9P2C4	TMEM181	transmembrane protein 181	Y
0.0168963	ENSG00000153113	P20810	CAST	calpastatin
0.0169112	ENSG00000100804	P28074	PSMB5	proteasome subunit beta 5
0.0170145	ENSG00000068971	Q15173	PPP2R5B	protein phosphatase 2 regulatory subunit B'beta
0.0170339	ENSG00000124214	O95793	STAU1	staufen double-stranded RNA binding protein 1
0.0170888	ENSG00000185825	P51572	BCAP31	B-cell receptor-associated protein 31	Y
0.0170946	ENSG00000044115	P35221	CTNNA1	catenin alpha 1
0.0171419	ENSG00000196975	P09525	ANXA4	annexin A4
0.017182	ENSG00000115350	Q9NR33	POLE4	DNA polymerase epsilon 4, accessory subunit
0.0172133	ENSG00000242372	P56537	EIF6	eukaryotic translation initiation factor 6
0.0173181	ENSG00000177239	Q9UKM7	MAN1B1	mannosidase alpha class 1B member 1	Y
0.017355	ENSG00000183255	P53801	PTTG1IP	pituitary tumor-transforming 1 interacting protein	Y
0.0173937	ENSG00000109066	Q8NE00	TMEM104	transmembrane protein 104	Y
0.0173937	ENSG00000168216	Q9NUN5	LMBRD1	LMBR1 domain containing 1	Y
0.0174162	ENSG00000136143	Q9P2R7	SUCLA2	succinate-CoA ligase ADP-forming beta subunit
0.0174914	ENSG00000175348	Q9NQ34	TMEM9B	TMEM9 domain family member B	Y
0.0175266	ENSG00000122592	P31268	HOXA7	homeobox A7
0.0175877	ENSG00000130827	P51805	PLXNA3	plexin A3	Y
0.0175877	ENSG00000145354	Q8N5K1	CISD2	CDGSH iron sulfur domain 2	Y
0.0176597	ENSG00000174775	P01112	HRAS	HRas proto-oncogene, GTPase
0.0177557	ENSG00000108582	O75976	CPD	carboxypeptidase D	Y
0.0177806	ENSG00000070404	O95633	FSTL3	follistatin like 3
0.0178508	ENSG00000164713	O95415	BRI3	brain protein I3	Y
0.0178882	ENSG00000122042	O95164	UBL3	ubiquitin like 3
0.0179324	ENSG00000148358	Q5VW38	GPR107	G protein-coupled receptor 107	Y
0.0181058	ENSG00000145919	Q96IK1	BOD1	biorientation of chromosomes in cell division 1
0.0181924	ENSG00000213463	P57105	SYNJ2BP	synaptojanin 2 binding protein	Y
0.018237	ENSG00000102804	Q15714	TSC22D1	TSC22 domain family member 1
0.0183456	ENSG00000116209	Q9BXS4	TMEM59	transmembrane protein 59	Y
0.0184571	ENSG00000140396	Q15596	NCOA2	nuclear receptor coactivator 2
0.0184605	ENSG00000113790	Q08426	EHHADH	enoyl-CoA, hydratase/3-hydroxyacyl CoA dehydrogenase
0.0186798	ENSG00000123562	Q15014	MORF4L2	mortality factor 4 like 2
0.0187549	ENSG00000206527	Q6Y1H2	HACD2	3-hydroxyacyl-CoA dehydratase 2	Y
0.0187559	ENSG00000124920	Q9Y2G1	MYRF	myelin regulatory factor	Y
0.0188443	ENSG00000094975	Q9UBS9	SUCO	SUN domain containing ossification factor	Y
0.0188443	ENSG00000260027	P09629	HOXB7	homeobox B7
0.0188873	ENSG00000198561	O60716	CTNND1	catenin delta 1
0.0189263	ENSG00000147592	Q53H82	LACTB2	lactamase beta 2
0.0189565	ENSG00000152684	Q9BRX2	PELO	pelota homolog (Drosophila)
0.0190019	ENSG00000243147	O75394	MRPL33	mitochondrial ribosomal protein L33
0.0190555	ENSG00000134982	P25054	APC	APC, WNT signaling pathway regulator
0.0191356	ENSG00000135845	Q92535	PIGC	phosphatidylinositol glycan anchor biosynthesis class C	Y
0.019147	ENSG00000163902	P04843	RPN1	ribophorin I	Y
0.0191863	ENSG00000116044	Q16236	NFE2L2	nuclear factor, erythroid 2 like 2
0.0192751	ENSG00000241685	Q92747	ARPC1A	actin related protein 2/3 complex subunit 1A
0.0194474	ENSG00000221886	Q8IZ13	ZBED8	zinc finger BED-type containing 8
0.0194716	ENSG00000115159	P43304	GPD2	glycerol-3-phosphate dehydrogenase 2
0.0194716	ENSG00000119318	P54727	RAD23B	RAD23 homolog B, nucleotide excision repair protein
0.0195283	ENSG00000145545	P18405	SRD5A1	steroid 5 alpha-reductase 1	Y
0.0198467	ENSG00000179630	Q8IV20	LACC1	laccase domain containing 1
0.0198759	ENSG00000110330	Q13490	BIRC2	baculoviral IAP repeat containing 2
0.0199059	ENSG00000074842	Q969H8	MYDGF	myeloid derived growth factor
0.0199685	ENSG00000136295	Q9C0H2	TTYH3	tweety family member 3	Y
0.0200248	ENSG00000127837	Q13685	AAMP	angio associated migratory cell protein
0.0200248	ENSG00000159063	Q9BVK2	ALG8	ALG8, alpha-1,3-glucosyltransferase	Y
0.0200687	ENSG00000066455	Q8TBA6	GOLGA5	golgin A5	Y
0.0202433	ENSG00000149292	Q9H892	TTC12	tetratricopeptide repeat domain 12
0.0202674	ENSG00000105223	Q8IV08	PLD3	phospholipase D family member 3	Y
0.0202674	ENSG00000197019	Q9UHV2	SERTAD1	SERTA domain containing 1
0.0206189	ENSG00000168092	P68402	PAFAH1B2	platelet activating factor acetylhydrolase 1b catalytic subunit 2
0.0206583	ENSG00000147044	O14936	CASK	calcium/calmodulin dependent serine protein kinase
0.0207332	ENSG00000079332	Q9NR31	SAR1A	secretion associated Ras related GTPase 1A
0.0207794	ENSG00000139644	P55061	TMBIM6	transmembrane BAX inhibitor motif containing 6	Y
0.0208833	ENSG00000101856	O00264	PGRMC1	progesterone receptor membrane component 1	Y
0.0208897	ENSG00000177426	Q15583	TGIF1	TGFB induced factor homeobox 1
0.020915	ENSG00000103051	Q9H9E3	COG4	component of oligomeric golgi complex 4
0.0210141	ENSG00000065559	P45985	MAP2K4	mitogen-activated protein kinase kinase 4
0.0210141	ENSG00000149547	O14681	EI24	EI24, autophagy associated transmembrane protein	Y
0.0210661	ENSG00000125995	P60602	ROMO1	reactive oxygen species modulator 1	Y
0.0210661	ENSG00000144357	Q6ZT12	UBR3	ubiquitin protein ligase E3 component n-recognin 3 (putative)	Y
0.0211415	ENSG00000103226	P69849	NOMO3	NODAL modulator 3	Y
0.0213175	ENSG00000108671	O00231	PSMD11	proteasome 26S subunit, non-ATPase 11
0.0214113	ENSG00000104936	Q09013	DMPK	dystrophia myotonica protein kinase	Y
0.0215454	ENSG00000160007	Q9NRY4	ARHGAP35	Rho GTPase activating protein 35
0.0216207	ENSG00000142892	Q92643	PIGK	phosphatidylinositol glycan anchor biosynthesis class K	Y
0.0216846	ENSG00000084073	O75844	ZMPSTE24	zinc metallopeptidase STE24	Y
0.021705	ENSG00000160691	P29353	SHC1	SHC adaptor protein 1
0.021705	ENSG00000177963	Q9NPQ8	RIC8A	RIC8 guanine nucleotide exchange factor A
0.0219394	ENSG00000196792	Q13033	STRN3	striatin 3
0.0219821	ENSG00000160014	P62158	CALM3	calmodulin 3
0.0220112	ENSG00000143418	Q96G23	CERS2	ceramide synthase 2	Y
0.0221464	ENSG00000012174	O43462	MBTPS2	membrane bound transcription factor peptidase, site 2	Y
0.0221634	ENSG00000181704	Q96EC8	YIPF6	Yip1 domain family member 6	Y
0.0222765	ENSG00000181061	Q9Y241	HIGD1A	HIG1 hypoxia inducible domain family member 1A	Y
0.0223012	ENSG00000169359	O00400	SLC33A1	solute carrier family 33 member 1	Y
0.0223283	ENSG00000006125	P63010	AP2B1	adaptor related protein complex 2 beta 1 subunit
0.0223283	ENSG00000134852	O15516	CLOCK	clock circadian regulator
0.022441	ENSG00000174915	Q9BVG9	PTDSS2	phosphatidylserine synthase 2	Y
0.0225011	ENSG00000173744	P52594	AGFG1	ArfGAP with FG repeats 1
0.0225011	ENSG00000188419	P24386	CHM	CHM, Rab escort protein 1
0.0225011	ENSG00000278053	Q9Y2R4	DDX52	DEAD-box helicase 52
0.0225046	ENSG00000104419	Q92597	NDRG1	N-myc downstream regulated 1
0.0227041	ENSG00000254685	O14772	FPGT	fucose-1-phosphate guanylyltransferase
0.0227219	ENSG00000141503	Q8N4C8	MINK1	misshapen like kinase 1
0.0227832	ENSG00000197879	O00159	MYO1C	myosin IC
0.0228051	ENSG00000102580	Q13217	DNAJC3	DnaJ heat shock protein family (Hsp40) member C3
0.022843	ENSG00000027847	Q9UBV7	B4GALT7	beta-1,4-galactosyltransferase 7	Y
0.0229395	ENSG00000142089	Q01628	IFITM3	interferon induced transmembrane protein 3	Y
0.0229718	ENSG00000048140	Q96FV3	TSPAN17	tetraspanin 17	Y
0.0229758	ENSG00000105254	Q99426	TBCB	tubulin folding cofactor B
0.0230238	ENSG00000002834	Q14847	LASP1	LIM and SH3 protein 1
0.0230358	ENSG00000108010	O76003	GLRX3	glutaredoxin 3
0.0232733	ENSG00000107897	Q5T8D3	ACBD5	acyl-CoA binding domain containing 5	Y
0.0233744	ENSG00000132256	Q9C035	TRIM5	tripartite motif containing 5
0.0233744	ENSG00000137710	P35241	RDX	radixin
0.0233744	ENSG00000167397	Q9BQB6	VKORC1	vitamin K epoxide reductase complex subunit 1	Y
0.0233744	ENSG00000173548	Q8WV41	SNX33	sorting nexin 33
0.0234759	ENSG00000068001	Q12891	HYAL2	hyaluronoglucosaminidase 2	Y
0.0234881	ENSG00000138190	Q8TAG9	EXOC6	exocyst complex component 6
0.023681	ENSG00000120694	Q92598	HSPH1	heat shock protein family H (Hsp110) member 1
0.0238196	ENSG00000108784	P54802	NAGLU	N-acetyl-alpha-glucosaminidase
0.0239847	ENSG00000196235	O00267	SUPT5H	SPT5 homolog, DSIF elongation factor subunit
0.0239952	ENSG00000158019	Q9NXR7	BRE	brain and reproductive organ-expressed (TNFRSF1A modulator)
0.0239952	ENSG00000182831	Q14CZ0	C16orf72	chromosome 16 open reading frame 72
0.0242719	ENSG00000081087	Q86WC4	OSTM1	osteopetrosis associated transmembrane protein 1	Y
0.0243343	ENSG00000140564	P09958	FURIN	furin, paired basic amino acid cleaving enzyme	Y
0.0245619	ENSG00000145817	Q969M3	YIPF5	Yip1 domain family member 5	Y
0.0247362	ENSG00000140612	P67812	SEC11A	SEC11 homolog A, signal peptidase complex subunit	Y
0.0247362	ENSG00000144455	Q8NBK3	SUMF1	sulfatase modifying factor 1
0.0247403	ENSG00000067225	P14618	PKM	pyruvate kinase, muscle
0.0247403	ENSG00000082996	O43567	RNF13	ring finger protein 13	Y
0.0247403	ENSG00000100926	O15321	TM9SF1	transmembrane 9 superfamily member 1	Y
0.0247403	ENSG00000113068	O60925	PFDN1	prefoldin subunit 1
0.0247403	ENSG00000136205	Q68CZ2	TNS3	tensin 3
0.0247403	ENSG00000138835	P49796	RGS3	regulator of G-protein signaling 3
0.0247403	ENSG00000214530	Q9Y365	STARD10	StAR related lipid transfer domain containing 10
0.024741	ENSG00000189241	Q9H0U9	TSPYL1	TSPY like 1
0.0248354	ENSG00000146409	Q6NT16	SLC18B1	solute carrier family 18 member B1	Y
0.0251321	ENSG00000068323	P19532	TFE3	transcription factor binding to IGHM enhancer 3
0.025322	ENSG00000196914	Q9NZN5	ARHGEF12	Rho guanine nucleotide exchange factor 12
0.0253732	ENSG00000158604	Q7Z7H5	TMED4	transmembrane p24 trafficking protein 4	Y
0.0254177	ENSG00000136044	Q8NEU8	APPL2	adaptor protein, phosphotyrosine interacting with PH domain and leucine zipper 2
0.0254239	ENSG00000197226	Q66K14	TBC1D9B	TBC1 domain family member 9B	Y
0.0255509	ENSG00000100442	Q00688	FKBP3	FK506 binding protein 3
0.0256267	ENSG00000086062	P15291	B4GALT1	beta-1,4-galactosyltransferase 1	Y
0.0256267	ENSG00000120549	Q5T5P2	KIAA1217	KIAA1217
0.0256267	ENSG00000188997	Q4G0X4	KCTD21	potassium channel tetramerization domain containing 21
0.02589	ENSG00000130589	Q9BYK8	HELZ2	helicase with zinc finger 2
0.0261578	ENSG00000109079	Q13829	TNFAIP1	TNF alpha induced protein 1
0.0261943	ENSG00000205155	Q9NZ42	PSENEN	presenilin enhancer gamma-secretase subunit	Y
0.0263193	ENSG00000167770	Q96FW1	OTUB1	OTU deubiquitinase, ubiquitin aldehyde binding 1
0.0263556	ENSG00000198585	Q96DE0	NUDT16	nudix hydrolase 16
0.0267968	ENSG00000143013	P61968	LMO4	LIM domain only 4
0.0267968	ENSG00000160055	Q8WY98	TMEM234	transmembrane protein 234	Y
0.0268205	ENSG00000169857	Q9NQS1	AVEN	apoptosis and caspase activation inhibitor
0.0272044	ENSG00000142192	P05067	APP	amyloid beta precursor protein	Y
0.0272753	ENSG00000063245	Q9Y6I3	EPN1	epsin 1
0.0272753	ENSG00000204386	Q99519	NEU1	neuraminidase 1
0.0272925	ENSG00000121289	Q96ST8	CEP89	centrosomal protein 89
0.0273391	ENSG00000115540	Q9Y3A3	MOB4	MOB family member 4, phocein
0.0273392	ENSG00000180573	Q93077	HIST1H2AC	histone cluster 1, H2ac
0.0275352	ENSG00000163482	Q9NRP7	STK36	serine/threonine kinase 36
0.0275945	ENSG00000044574	P11021	HSPA5	heat shock protein family A (Hsp70) member 5
0.0276542	ENSG00000154813	Q96FX2	DPH3	diphthamide biosynthesis 3
0.027877	ENSG00000095139	P48444	ARCN1	archain 1
0.0278879	ENSG00000196878	Q13751	LAMB3	laminin subunit beta 3
0.0279747	ENSG00000135677	P15586	GNS	glucosamine (N-acetyl)-6-sulfatase
0.0279747	ENSG00000182544	Q6N075	MFSD5	major facilitator superfamily domain containing 5	Y
0.0280449	ENSG00000027697	P15260	IFNGR1	interferon gamma receptor 1	Y
0.0283603	ENSG00000151773	Q5T0U0	CCDC122	coiled-coil domain containing 122
0.0284611	ENSG00000169905	Q8NFQ8	TOR1AIP2	torsin 1A interacting protein 2	Y
0.0284654	ENSG00000277258	P35227	PCGF2	polycomb group ring finger 2
0.0285834	ENSG00000128590	Q9UBS3	DNAJB9	DnaJ heat shock protein family (Hsp40) member B9
0.0286454	ENSG00000197959	Q9UQ16	DNM3	dynamin 3
0.0287126	ENSG00000115946	Q9NRX1	PNO1	partner of NOB1 homolog
0.0287126	ENSG00000155660	P13667	PDIA4	protein disulfide isomerase family A member 4
0.0288381	ENSG00000117308	Q14376	GALE	UDP-galactose-4-epimerase
0.0289104	ENSG00000006712	Q8N7H5	PAF1	PAF1 homolog, Paf1/RNA polymerase II complex component
0.0290629	ENSG00000140365	Q9H0A8	COMMD4	COMM domain containing 4
0.0291765	ENSG00000054523	O60333	KIF1B	kinesin family member 1B
0.0293432	ENSG00000172216	P17676	CEBPB	CCAAT/enhancer binding protein beta
0.0294469	ENSG00000164040	O15173	PGRMC2	progesterone receptor membrane component 2	Y
0.0294522	ENSG00000162736	Q92542	NCSTN	nicastrin	Y
0.0294608	ENSG00000169446	Q8N4V1	MMGT1	membrane magnesium transporter 1	Y
0.0295265	ENSG00000145743	Q9UF56	FBXL17	F-box and leucine rich repeat protein 17
0.0295265	ENSG00000168710	O43865	AHCYL1	adenosylhomocysteinase like 1
0.0298027	ENSG00000123178	Q5W111	SPRYD7	SPRY domain containing 7
0.0299171	ENSG00000197774	A4GXA9	EME2	essential meiotic structure-specific endonuclease subunit 2
0.0301137	ENSG00000116005	Q9UHG3	PCYOX1	prenylcysteine oxidase 1
0.0303693	ENSG00000241399	Q8IX05	CD302	CD302 molecule	Y
0.0305632	ENSG00000087074	O75807	PPP1R15A	protein phosphatase 1 regulatory subunit 15A
0.0306441	ENSG00000141232	P50616	TOB1	transducer of ERBB2, 1
0.0307095	ENSG00000042753	P53680	AP2S1	adaptor related protein complex 2 sigma 1 subunit
0.0307095	ENSG00000166228	P61457	PCBD1	pterin-4 alpha-carbinolamine dehydratase 1
0.0307326	ENSG00000125257	O15439	ABCC4	ATP binding cassette subfamily C member 4	Y
0.0307357	ENSG00000164172	O96007	MOCS2	molybdenum cofactor synthesis 2
0.0307357	ENSG00000164172	O96033	MOCS2	molybdenum cofactor synthesis 2
0.0307541	ENSG00000135956	O75204	TMEM127	transmembrane protein 127	Y
0.0308708	ENSG00000115084	Q8WV83	SLC35F5	solute carrier family 35 member F5	Y
0.0309047	ENSG00000109919	Q9Y6C9	MTCH2	mitochondrial carrier 2	Y
0.0311069	ENSG00000162542	Q5TGY1	TMCO4	transmembrane and coiled-coil domains 4	Y
0.0312194	ENSG00000180304	O95190	OAZ2	ornithine decarboxylase antizyme 2
0.0314318	ENSG00000132640	Q9Y2F9	BTBD3	BTB domain containing 3
0.0314318	ENSG00000164715	Q8IWU2	LMTK2	lemur tyrosine kinase 2	Y
0.0317614	ENSG00000006282	Q8TB22	SPATA20	spermatogenesis associated 20
0.0317965	ENSG00000051009	Q8N612	FAM160A2	family with sequence similarity 160 member A2
0.0317965	ENSG00000186073	Q9Y2V0	C15orf41	chromosome 15 open reading frame 41
0.0318995	ENSG00000121578	O60513	B4GALT4	beta-1,4-galactosyltransferase 4	Y
0.0319784	ENSG00000040531	O60931	CTNS	cystinosin, lysosomal cystine transporter	Y
0.0320356	ENSG00000103024	Q13232	NME3	NME/NM23 nucleoside diphosphate kinase 3
0.0320682	ENSG00000077713	Q8WUT9	SLC25A43	solute carrier family 25 member 43	Y
0.0321014	ENSG00000176853	Q658Y4	FAM91A1	family with sequence similarity 91 member A1
0.0322775	ENSG00000101346	Q9H488	POFUT1	protein O-fucosyltransferase 1
0.0323345	ENSG00000154309	Q96F81	DISP1	dispatched RND transporter family member 1	Y
0.0324206	ENSG00000117906	Q14257	RCN2	reticulocalbin 2
0.0324576	ENSG00000170315	P0CG47	UBB	ubiquitin B
0.0325142	ENSG00000126461	Q9H7N4	SCAF1	SR-related CTD associated factor 1
0.032527	ENSG00000126562	Q96J92	WNK4	WNK lysine deficient protein kinase 4
0.0326302	ENSG00000126790	Q96EM0	L3HYPDH	trans-L-3-hydroxyproline dehydratase
0.0326801	ENSG00000109586	Q86SF2	GALNT7	polypeptide N-acetylgalactosaminyltransferase 7	Y
0.0327213	ENSG00000113658	Q99717	SMAD5	SMAD family member 5
0.0327213	ENSG00000130725	P61081	UBE2M	ubiquitin conjugating enzyme E2 M
0.0328206	ENSG00000183696	Q16831	UPP1	uridine phosphorylase 1
0.0328722	ENSG00000167900	P04183	TK1	thymidine kinase 1
0.032885	ENSG00000147164	Q9UMY4	SNX12	sorting nexin 12
0.0329481	ENSG00000198642	Q9P2J3	KLHL9	kelch like family member 9
0.0329518	ENSG00000071553	Q15904	ATP6AP1	ATPase H+ transporting accessory protein 1	Y
0.0329569	ENSG00000143624	Q68E01	INTS3	integrator complex subunit 3
0.0330505	ENSG00000101079	Q9UGV2	NDRG3	NDRG family member 3
0.0333862	ENSG00000107862	Q92538	GBF1	golgi brefeldin A resistant guanine nucleotide exchange factor 1
0.0334277	ENSG00000125733	Q15642	TRIP10	thyroid hormone receptor interactor 10
0.0334575	ENSG00000144061	O15259	NPHP1	nephrocystin 1
0.0336193	ENSG00000276023	O95147	DUSP14	dual specificity phosphatase 14
0.0338488	ENSG00000151208	Q8TDM6	DLG5	discs large MAGUK scaffold protein 5
0.0338812	ENSG00000204619	O60927	PPP1R11	protein phosphatase 1 regulatory inhibitor subunit 11
0.0340328	ENSG00000110429	Q9UK99	FBXO3	F-box protein 3
0.0344444	ENSG00000170522	Q9H5J4	ELOVL6	ELOVL fatty acid elongase 6	Y
0.0345692	ENSG00000181104	P25116	F2R	coagulation factor II thrombin receptor	Y
0.0348778	ENSG00000188313	O15162	PLSCR1	phospholipid scramblase 1	Y
0.0349904	ENSG00000137996	O00442	RTCA	RNA 3'-terminal phosphate cyclase
0.0349955	ENSG00000181991	P82912	MRPS11	mitochondrial ribosomal protein S11
0.0350188	ENSG00000065243	Q16513	PKN2	protein kinase N2
0.0351243	ENSG00000100644	Q16665	HIF1A	hypoxia inducible factor 1 alpha subunit
0.0353155	ENSG00000068137	Q7Z736	PLEKHH3	pleckstrin homology, MyTH4 and FERM domain containing H3
0.035422	ENSG00000157379	Q96LJ7	DHRS1	dehydrogenase/reductase 1
0.035422	ENSG00000179119	Q68D10	SPTY2D1	SPT2 chromatin protein domain containing 1
0.0354867	ENSG00000239305	O00237	RNF103	ring finger protein 103	Y
0.0355906	ENSG00000125037	Q9P0I2	EMC3	ER membrane protein complex subunit 3	Y
0.0360231	ENSG00000086065	Q9NZZ3	CHMP5	charged multivesicular body protein 5
0.0363322	ENSG00000185515	P46736	BRCC3	BRCA1/BRCA2-containing complex subunit 3
0.0363551	ENSG00000197780	Q15543	TAF13	TATA-box binding protein associated factor 13
0.0368563	ENSG00000101160	Q9UBR2	CTSZ	cathepsin Z
0.0372317	ENSG00000174695	Q8TBQ9	TMEM167A	transmembrane protein 167A	Y
0.037281	ENSG00000102265	P01033	TIMP1	TIMP metallopeptidase inhibitor 1
0.0375264	ENSG00000134107	O14503	BHLHE40	basic helix-loop-helix family member e40
0.0375319	ENSG00000123989	Q8IZ52	CHPF	chondroitin polymerizing factor	Y
0.0375319	ENSG00000135535	Q04900	CD164	CD164 molecule	Y
0.0375319	ENSG00000147459	Q9H7D0	DOCK5	dedicator of cytokinesis 5
0.0375319	ENSG00000153936	Q7LGA3	HS2ST1	heparan sulfate 2-O-sulfotransferase 1	Y
0.0375493	ENSG00000143952	Q9P1Q0	VPS54	VPS54, GARP complex subunit
0.0375847	ENSG00000164574	Q86SR1	GALNT10	polypeptide N-acetylgalactosaminyltransferase 10	Y
0.0376248	ENSG00000136152	Q96JB2	COG3	component of oligomeric golgi complex 3
0.0376938	ENSG00000159720	P61421	ATP6V0D1	ATPase H+ transporting V0 subunit d1
0.0377048	ENSG00000040633	Q9BUL5	PHF23	PHD finger protein 23
0.0378214	ENSG00000184076	Q9UDW1	UQCR10	ubiquinol-cytochrome c reductase, complex III subunit X
0.0378729	ENSG00000163468	P49368	CCT3	chaperonin containing TCP1 subunit 3
0.0379217	ENSG00000147955	Q99720	SIGMAR1	sigma non-opioid intracellular receptor 1	Y
0.037925	ENSG00000103429	Q9NZS9	BFAR	bifunctional apoptosis regulator	Y
0.0381807	ENSG00000103591	Q6PD74	AAGAB	alpha- and gamma-adaptin binding protein
0.0382196	ENSG00000138600	Q8TCT8	SPPL2A	signal peptide peptidase like 2A	Y
0.0386615	ENSG00000145022	P57738	TCTA	T-cell leukemia translocation altered	Y
0.0387525	ENSG00000105404	Q9UI14	RABAC1	Rab acceptor 1	Y
0.0387888	ENSG00000067248	Q7Z478	DHX29	DEAH-box helicase 29
0.0387907	ENSG00000092931	O43934	MFSD11	major facilitator superfamily domain containing 11	Y
0.0387907	ENSG00000181038	Q86XA0	METTL23	methyltransferase like 23	Y
0.0388312	ENSG00000135269	Q9UGI8	TES	testin LIM domain protein
0.0388844	ENSG00000177042	Q96HE8	TMEM80	transmembrane protein 80	Y
0.0389642	ENSG00000102100	P78381	SLC35A2	solute carrier family 35 member A2	Y
0.0391195	ENSG00000100554	Q9Y5K8	ATP6V1D	ATPase H+ transporting V1 subunit D
0.0392315	ENSG00000144566	P20339	RAB5A	RAB5A, member RAS oncogene family
0.0392576	ENSG00000188229	P68371	TUBB4B	tubulin beta 4B class IVb
0.0393308	ENSG00000134153	Q9NPA0	EMC7	ER membrane protein complex subunit 7	Y
0.0393523	ENSG00000113384	Q9H4A6	GOLPH3	golgi phosphoprotein 3
0.0396735	ENSG00000072134	O95208	EPN2	epsin 2
0.0396735	ENSG00000169991	Q5TF58	IFFO2	intermediate filament family orphan 2
0.0398337	ENSG00000165424	Q8N2G6	ZCCHC24	zinc finger CCHC-type containing 24
0.0400619	ENSG00000170899	O15217	GSTA4	glutathione S-transferase alpha 4
0.0402134	ENSG00000005020	O75563	SKAP2	src kinase associated phosphoprotein 2
0.0402134	ENSG00000170876	Q9BTV4	TMEM43	transmembrane protein 43	Y
0.0402134	ENSG00000185650	Q07352	ZFP36L1	ZFP36 ring finger protein like 1
0.0402973	ENSG00000113719	Q969X5	ERGIC1	endoplasmic reticulum-golgi intermediate compartment 1	Y
0.0405174	ENSG00000064601	P10619	CTSA	cathepsin A
0.0409063	ENSG00000173230	Q14789	GOLGB1	golgin B1	Y
0.0411117	ENSG00000123353	Q53FV1	ORMDL2	ORMDL sphingolipid biosynthesis regulator 2	Y
0.041454	ENSG00000138463	Q96SL1	DIRC2	disrupted in renal carcinoma 2	Y
0.041463	ENSG00000188010	Q502X0	MORN2	MORN repeat containing 2
0.041498	ENSG00000137364	P51580	TPMT	thiopurine S-methyltransferase
0.0416321	ENSG00000033011	Q9BT22	ALG1	ALG1, chitobiosyldiphosphodolichol beta-mannosyltransferase	Y
0.0417039	ENSG00000173486	P26885	FKBP2	FK506 binding protein 2
0.0418069	ENSG00000204843	Q14203	DCTN1	dynactin subunit 1
0.042006	ENSG00000184281	Q9Y5U2	TSSC4	tumor suppressing subtransferable candidate 4
0.0420643	ENSG00000004864	Q9UJS0	SLC25A13	solute carrier family 25 member 13	Y
0.0421795	ENSG00000005889	P17010	ZFX	zinc finger protein, X-linked
0.0421795	ENSG00000159335	P20962	PTMS	parathymosin
0.0422068	ENSG00000203879	P31150	GDI1	GDP dissociation inhibitor 1
0.0423898	ENSG00000100211	Q9Y3M2	CBY1	chibby family member 1, beta catenin antagonist
0.042451	ENSG00000089063	Q96A57	TMEM230	transmembrane protein 230	Y
0.042451	ENSG00000164902	Q9H814	PHAX	phosphorylated adaptor for RNA export
0.0424529	ENSG00000132825	O95685	PPP1R3D	protein phosphatase 1 regulatory subunit 3D
0.0424639	ENSG00000118363	Q15005	SPCS2	signal peptidase complex subunit 2	Y
0.0425904	ENSG00000102309	Q9Y237	PIN4	peptidylprolyl cis/trans isomerase, NIMA-interacting 4
0.0426755	ENSG00000166971	Q9H8T0	AKTIP	AKT interacting protein
0.0427783	ENSG00000119927	Q9HCL2	GPAM	glycerol-3-phosphate acyltransferase, mitochondrial	Y
0.0427783	ENSG00000145012	Q93052	LPP	LIM domain containing preferred translocation partner in lipoma
0.043076	ENSG00000164828	O94901	SUN1	Sad1 and UNC84 domain containing 1	Y
0.043076	ENSG00000165813	Q7Z3E2	CCDC186	coiled-coil domain containing 186
0.0432125	ENSG00000182768	Q9NPE2	NGRN	neugrin, neurite outgrowth associated
0.0433291	ENSG00000174684	O43505	B4GAT1	beta-1,4-glucuronyltransferase 1	Y
0.0434728	ENSG00000116791	Q08257	CRYZ	crystallin zeta
0.0439013	ENSG00000080845	Q9Y2H0	DLGAP4	DLG associated protein 4
0.0441464	ENSG00000166579	Q9GZM8	NDEL1	nudE neurodevelopment protein 1 like 1
0.0442067	ENSG00000253797	Q5TAP6	UTP14C	UTP14, small subunit processome component homolog C (S. cerevisiae)
0.0442071	ENSG00000117475	Q9H2G9	BLZF1	basic leucine zipper nuclear factor 1
0.0443043	ENSG00000115514	O14530	TXNDC9	thioredoxin domain containing 9
0.0443043	ENSG00000165487	Q8IYU8	MICU2	mitochondrial calcium uptake 2
0.0443043	ENSG00000178761	Q5XKK7	FAM219B	family with sequence similarity 219 member B
0.0443192	ENSG00000186432	O00629	KPNA4	karyopherin subunit alpha 4
0.0444628	ENSG00000138107	P61163	ACTR1A	ARP1 actin-related protein 1 homolog A, centractin alpha
0.0444674	ENSG00000204388	P0DMV9	HSPA1B	heat shock protein family A (Hsp70) member 1B
0.0446539	ENSG00000124155	Q969N2	PIGT	phosphatidylinositol glycan anchor biosynthesis class T	Y
0.0447602	ENSG00000112697	Q9NV96	TMEM30A	transmembrane protein 30A	Y
0.0447602	ENSG00000123131	Q13162	PRDX4	peroxiredoxin 4
0.0449103	ENSG00000082153	Q7L1Q6	BZW1	basic leucine zipper and W2 domains 1
0.0449255	ENSG00000090674	Q9GZU1	MCOLN1	mucolipin 1	Y
0.0450417	ENSG00000084234	Q06481	APLP2	amyloid beta precursor like protein 2	Y
0.0452415	ENSG00000218891	Q8NAF0	ZNF579	zinc finger protein 579
0.0452436	ENSG00000118985	O00472	ELL2	elongation factor for RNA polymerase II 2
0.0452564	ENSG00000147872	Q99541	PLIN2	perilipin 2
0.0453593	ENSG00000171475	Q8TF74	WIPF2	WAS/WASL interacting protein family member 2
0.0453874	ENSG00000157637	Q9HBR0	SLC38A10	solute carrier family 38 member 10	Y
0.0454254	ENSG00000277161	Q7Z7B1	PIGW	phosphatidylinositol glycan anchor biosynthesis class W	Y
0.0454994	ENSG00000166598	P14625	HSP90B1	heat shock protein 90 beta family member 1
0.0455354	ENSG00000064999	Q92625	ANKS1A	ankyrin repeat and sterile alpha motif domain containing 1A
0.0455354	ENSG00000110696	O00193	C11orf58	chromosome 11 open reading frame 58
0.0456265	ENSG00000157800	Q8NCC5	SLC37A3	solute carrier family 37 member 3	Y
0.0459974	ENSG00000011426	Q9NQW6	ANLN	anillin actin binding protein
0.0460154	ENSG00000169410	P43378	PTPN9	protein tyrosine phosphatase, non-receptor type 9
0.0462621	ENSG00000182551	Q9BV57	ADI1	acireductone dioxygenase 1
0.0462819	ENSG00000102401	Q9UH62	ARMCX3	armadillo repeat containing, X-linked 3	Y
0.0465198	ENSG00000152492	Q8IVM0	CCDC50	coiled-coil domain containing 50
0.0465661	ENSG00000173914	Q9BQ04	RBM4B	RNA binding motif protein 4B
0.0466793	ENSG00000184014	Q6IQ26	DENND5A	DENN domain containing 5A
0.0471418	ENSG00000007341	Q8TDW4	ST7L	suppression of tumorigenicity 7 like	Y
0.0472797	ENSG00000144746	O75915	ARL6IP5	ADP ribosylation factor like GTPase 6 interacting protein 5	Y
0.0474294	ENSG00000038382	O75962	TRIO	trio Rho guanine nucleotide exchange factor
0.0474565	ENSG00000128595	O43852	CALU	calumenin
0.0475267	ENSG00000138381	Q9NWL6	ASNSD1	asparagine synthetase domain containing 1
0.0479208	ENSG00000132694	O15085	ARHGEF11	Rho guanine nucleotide exchange factor 11
0.0480948	ENSG00000143252	Q99643	SDHC	succinate dehydrogenase complex subunit C	Y
0.0481267	ENSG00000075399	Q9Y2B5	VPS9D1	VPS9 domain containing 1
0.0481267	ENSG00000115694	O00506	STK25	serine/threonine kinase 25
0.0481567	ENSG00000088986	P63167	DYNLL1	dynein light chain LC8-type 1
0.0481875	ENSG00000168894	Q9P0P0	RNF181	ring finger protein 181
0.0483572	ENSG00000165389	Q969W0	SPTSSA	serine palmitoyltransferase small subunit A	Y
0.0483769	ENSG00000011114	Q9P203	BTBD7	BTB domain containing 7
0.0483865	ENSG00000113448	Q08499	PDE4D	phosphodiesterase 4D
0.0484199	ENSG00000157916	O15258	RER1	retention in endoplasmic reticulum sorting receptor 1	Y
0.0484852	ENSG00000099849	Q02833	RASSF7	Ras association domain family member 7
0.0484852	ENSG00000144655	Q96S65	CSRNP1	cysteine and serine rich nuclear protein 1
0.0485234	ENSG00000173905	O00461	GOLIM4	golgi integral membrane protein 4	Y
0.0485503	ENSG00000153551	Q96FZ5	CMTM7	CKLF like MARVEL transmembrane domain containing 7	Y
0.0487468	ENSG00000117758	Q86Y82	STX12	syntaxin 12	Y
0.0495096	ENSG00000176903	Q8ND90	PNMA1	paraneoplastic Ma antigen 1
0.0496007	ENSG00000132294	Q14156	EFR3A	EFR3 homolog A
0.0496475	ENSG00000096092	Q9Y6G1	TMEM14A	transmembrane protein 14A	Y
0.0496751	ENSG00000107821	Q96I82	KAZALD1	Kazal type serine peptidase inhibitor domain 1
0.0496829	ENSG00000197045	P60983	GMFB	glia maturation factor beta
0.0497924	ENSG00000105281	Q15758	SLC1A5	solute carrier family 1 member 5	Y
0.0498528	ENSG00000167460	P67936	TPM4	tropomyosin 4
0.0499852	ENSG00000119686	Q9UPI3	FLVCR2	feline leukemia virus subgroup C cellular receptor family member 2	Y
