# Supplementary material for: Detection of Cell Surface Ligands for Human Synovial γδ T Cells
Source: J Immunol. 2019 Sep 23;203(9):2369–76. doi: 10.4049/jimmunol.1900451 (PMC6804759; doi:10.4049/jimmunol.1900451)
Supplement: Data Supplement [file JI_1900451.zip › JI_1900451_Supplemental_Table_2.xlsx]

## Sheet: Sheet2
# Peptides	IPI Reference	Gene Symbol	Protein Description
16	IPI00302592	FLNA	filamin A, alpha (actin binding protein 280)
14	IPI00018873	NAMPT	pre-B-cell colony enhancing factor 1
13	IPI00299402	PC	pyruvate carboxylase
12	IPI00003865	HSPA8	heat shock 70kDa protein 8
10	IPI00219077	LTA4H	leukotriene A4 hydrolase
10	IPI00328587	EDARADD	EDAR-associated death domain
8	IPI00003935	HIST2H2BE	histone 2, H2be
8	IPI00027230	HSP90B1	heat shock protein 90kDa beta (Grp94), member 1
7	IPI00010796	P4HB	procollagen-proline, 2-oxoglutarate 4-dioxygenase (proline 4-hydroxylase), beta polypeptide
7	IPI00030929	MYL9	myosin, light polypeptide 9, regulatory
7	IPI00215914	ARF1	ADP-ribosylation factor 1
7	IPI00218319	TPM3	tropomyosin 3
7	IPI00218570	PGAM2	phosphoglycerate mutase 2 (muscle)
7	IPI00646304	PPIB	peptidylprolyl isomerase B (cyclophilin B)
6	IPI00003817	ARHGDIB	Rho GDP dissociation inhibitor (GDI) beta
6	IPI00006663	ALDH2	aldehyde dehydrogenase 2 family (mitochondrial)
6	IPI00011134	HSPA7	heat shock 70kDa protein 7 (HSP70B)
6	IPI00017704	COTL1	coactosin-like 1
6	IPI00025257	SEMA7A	semaphorin 7A, GPI membrane anchor (John Milton Hagen blood group)
6	IPI00292858	TYMP	endothelial cell growth factor 1 (platelet-derived)
6	IPI00418471	VIM	vimentin
6	IPI00784154	HSPD1	60 kDa heat shock protein, mitochondrial
6	IPI00909568	-
5	IPI00008274	CAP1	CAP, adenylate cyclase-associated protein 1 (yeast)
5	IPI00027444	SERPINB1	serpin peptidase inhibitor, clade B (ovalbumin), member 1
5	IPI00027497	GPI	glucose phosphate isomerase
5	IPI00028064	CTSG	cathepsin G
5	IPI00064201	FRMPD3	FERM And PDZ Domain Containing 3)
5	IPI00182427	C17orf47	chromosome 17 open reading frame 47
5	IPI00218638	MYO1F	myosin IF
5	IPI00221088	RPS9	ribosomal protein S9
5	IPI00289344	NCOR1	nuclear receptor co-repressor 1
5	IPI00412579	RPL10A	ribosomal protein L10a
5	IPI00418169	ANXA2	annexin A2
4	IPI00006510	TUBB1	tubulin, beta 1
4	IPI00009802	VCAN	chondroitin sulfate proteoglycan 2 (versican)
4	IPI00010270	RAC2	ras-related C3 botulinum toxin substrate 2 (rho family, small GTP binding protein Rac2)
4	IPI00011253	RPS3	ribosomal protein S3
4	IPI00012011	CFL1	cofilin 1 (non-muscle)
4	IPI00019755	GSTO1	glutathione S-transferase omega 1
4	IPI00020436	RAB11B	RAB11B, member RAS oncogene family
4	IPI00021263	YWHAZ	tyrosine 3-monooxygenase/tryptophan 5-monooxygenase activation protein, zeta polypeptide
4	IPI00025447	EEF1A1	chemokine (C-C motif) receptor 5
4	IPI00031523	HSP90AA2	cytosolic HSP90 protein
4	IPI00166612	CMYA5	cardiomyopathy associated 5
4	IPI00171611	HIST2H3D;HIST2H3C;HIST2H3A	histone H3/o
4	IPI00186290	EEF2	eukaryotic translation elongation factor 2
4	IPI00216691	PFN1	profilin 1
4	IPI00291175	VCL	vinculin
4	IPI00294739	SAMHD1	SAM domain and HD domain 1
4	IPI00299150	CTSS	cathepsin S
4	IPI00303476	ATP5B	ATP synthase, H+ transporting, mitochondrial F1 complex, beta polypeptide
4	IPI00304922	LSMD1	LSM domain containing 1
4	IPI00383071	TPI1;RCTPI1	Triosephosphate Isomerase 1 Pseudogene 1
4	IPI00411291	PEX1	peroxisome biogenesis factor 1
4	IPI00411633	HSP90AB1	heat shock protein 90kDa alpha (cytosolic), class B member 1
4	IPI00414676	HSP90AB1	heat shock protein 90kDa alpha (cytosolic), class B member 1
4	IPI00553241	PCCA	propionyl Coenzyme A carboxylase, alpha polypeptide
4	IPI00740961	INT1	integrator complex subunit 1
4	IPI00741317	CSNK2A1	Casein Kinase 2 Alpha 1
4	IPI00742682	TPR	Nucleoprotein TPR
3	IPI00000105	MVP	major vault protein
3	IPI00000230	TPM1	tropomyosin 1 (alpha)
3	IPI00000816	YWHAE	tyrosine 3-monooxygenase/tryptophan 5-monooxygenase activation protein, epsilon polypeptide
3	IPI00006690	EPX	eosinophil peroxidase
3	IPI00007750	TUBA4A	tubulin, alpha 1 (testis specific)
3	IPI00010896	CLIC1	chloride intracellular channel 1
3	IPI00012283	SEMA3B	sema domain, immunoglobulin domain (Ig), short basic domain, secreted, (semaphorin) 3B
3	IPI00013495	ABCF1	ATP-binding cassette, sub-family F (GCN20), member 1
3	IPI00015713	CDKAL1	CDK5 regulatory subunit associated protein 1-like 1
3	IPI00018534	HIST1H2BL	histone 1, H2bl
3	IPI00018744	TRADD	TNFRSF1A-associated via death domain
3	IPI00020984	CANX	calnexin
3	IPI00026185	CAPZB	capping protein (actin filament) muscle Z-line, beta
3	IPI00027481	ABCB1	ATP-binding cassette, sub-family B (MDR/TAP), member 1
3	IPI00029744	SSBP1	single-stranded DNA binding protein 1
3	IPI00032134	SERPINB8	serpin peptidase inhibitor, clade B (ovalbumin), member 8
3	IPI00102864	HK2	hexokinase 2
3	IPI00107113	UTP14A	UTP14, U3 small nucleolar ribonucleoprotein, homolog A (yeast)
3	IPI00165045	CACNA1E	calcium channel, voltage-dependent, alpha 1E subunit
3	IPI00171044	SLFN11	likely ortholog of mouse schlafen 8/9
3	IPI00177498	LIMCH1	hypothetical protein
3	IPI00179298	HUWE1	HECT, UBA and WWE domain containing 1
3	IPI00216028	ASB2	ankyrin repeat and SOCS box-containing 2
3	IPI00218081	DSEL	chromosome 18 open reading frame 4
3	IPI00219153	RPL22	ribosomal protein L22
3	IPI00220486	TADA3L	transcriptional adaptor 3 (NGG1 homolog, yeast)-like
3	IPI00221127	MYLK2	myosin light chain kinase 2, skeletal muscle
3	IPI00247110	ANKRD62	Ankyrin Repeat Domain 62
3	IPI00291939	SMC1A	SMC1 structural maintenance of chromosomes 1-like 1 (yeast)
3	IPI00298994	TLN1	talin 1
3	IPI00300659	CDC73	cell division cycle 73, Paf1/RNA polymerase II complex component, homolog (S. cerevisiae)
3	IPI00335168	MYL6;MYL6B	myosin, light polypeptide 6, alkali, smooth muscle and non-muscle
3	IPI00386354	TTLL3	Tubulin Tyrosine Ligase Like 3
3	IPI00397526	MYH10	myosin, heavy polypeptide 10, non-muscle
3	IPI00414320	ANXA11	annexin A11
3	IPI00418735	C17orf97	hypothetical gene supported by AK128660
3	IPI00472200	COL4A6	collagen, type IV, alpha 6
3	IPI00479743	POTEE	POTE Ankyrin Domain Family Member E
3	IPI00550021	RPL3	ribosomal protein L3
3	IPI00739082	LOC100131539	hypothetical protein LOC100131539
3	IPI00782992	SRRM2	Serine/arginine repetitive matrix protein 2
3	IPI00879202	-
3	IPI00887537	LOC100131480	Hypothetical protein LOC1001314840
2	IPI00000163	CTNNAL1	catenin (cadherin-associated protein), alpha-like 1
2	IPI00001654	PCM1	pericentriolar material 1
2	IPI00002649	PNN	pinin, desmosome associated protein
2	IPI00002966	HSPA4	heat shock 70kDa protein 4
2	IPI00003807	ACP2	acid phosphatase 2, lysosomal
2	IPI00003965	USP7	ubiquitin specific peptidase 7 (herpes virus-associated)
2	IPI00004237	PHKA2	phosphorylase kinase, alpha 2 (liver)
2	IPI00004299	NUP210L	nucleoporin 210kDa-like
2	IPI00004902	ETFB	electron-transfer-flavoprotein, beta polypeptide
2	IPI00005118	HK3	hexokinase 3 (white cell)
2	IPI00005160	ARPC1B	actin related protein 2/3 complex, subunit 1B, 41kDa
2	IPI00005161	ARPC2	actin related protein 2/3 complex, subunit 2, 34kDa
2	IPI00005162	ARPC3	actin related protein 2/3 complex, subunit 3, 21kDa
2	IPI00006254	BZRAP1	benzodiazapine receptor (peripheral) associated protein 1
2	IPI00007765	HSPA9	heat shock 70kDa protein 9B (mortalin-2)
2	IPI00007834	ANK2	ankyrin 2, neuronal
2	IPI00007840	ABCG8	ATP-binding cassette, sub-family G (WHITE), member 8 (sterolin 2)
2	IPI00007913	ARHGAP26	Rho GTPase activating protein 26
2	IPI00007921	NRXN2	neurexin 2
2	IPI00008530	RPLP0	ribosomal protein, large, P0
2	IPI00008832	GAS1	growth arrest-specific 1
2	IPI00009505	SNTB2	syntrophin, beta 2 (dystrophin-associated protein A1, 59kDa, basic component 2)
2	IPI00010180	CES1	carboxylesterase 1 (monocyte/macrophage serine esterase 1)
2	IPI00011290	SULT1C2	sulfotransferase family, cytosolic, 1C, member 1
2	IPI00011416	ECH1	enoyl Coenzyme A hydratase 1, peroxisomal
2	IPI00011454	GANAB	glucosidase, alpha; neutral AB
2	IPI00012510	EMILIN2	elastin microfibril interfacer 2
2	IPI00012728	ACSL1	acyl-CoA synthetase long-chain family member 1
2	IPI00012858	KCNQ2	potassium voltage-gated channel, KQT-like subfamily, member 2
2	IPI00013216	ORC2L	origin recognition complex, subunit 2-like (yeast)
2	IPI00013306	GDPD3	glycerophosphodiester phosphodiesterase domain containing 3
2	IPI00013698	ASAH1	N-acylsphingosine amidohydrolase (acid ceramidase) 1
2	IPI00014843	LRRC16A	leucine rich repeat containing 16
2	IPI00015525	MMRN2	multimerin 2
2	IPI00016780	PRDM2	PR domain containing 2, with ZNF domain
2	IPI00016801	GLUD1	glutamate dehydrogenase 1
2	IPI00016832	PSMA1	proteasome (prosome, macropain) subunit, alpha type, 1
2	IPI00016862	GSR	glutathione reductase
2	IPI00017617	DDX5	DEAD (Asp-Glu-Ala-Asp) box polypeptide 5
2	IPI00017696	C1S	complement component 1, s subcomponent
2	IPI00018931	VPS35	vacuolar protein sorting 35 (yeast)
2	IPI00019090	COL19A1	collagen, type XIX, alpha 1
2	IPI00020265	ANKRD20A1	ankyrin repeat domain 20 family, member A1
2	IPI00020985	EP300	E1A binding protein p300
2	IPI00021327	GRB2	growth factor receptor-bound protein 2
2	IPI00022881	CLTCL1	clathrin, heavy polypeptide-like 1
2	IPI00023164	HCN4	hyperpolarization activated cyclic nucleotide-gated potassium channel 4
2	IPI00023532	LOC26010	DNA polymerase-transactivated protein 6
2	IPI00023724	MAB21L1	mab-21-like 1 (C. elegans)
2	IPI00026119	UBA1	ubiquitin-activating enzyme E1 (A1S9T and BN75 temperature sensitivity complementing)
2	IPI00026314	GSN	gelsolin (amyloidosis, Finnish type)
2	IPI00026466	NIPBL	Nipped-B homolog (Drosophila)
2	IPI00027255	MYL6B	myosin light chain 1 slow a
2	IPI00028031	ACADVL	acyl-Coenzyme A dehydrogenase, very long chain
2	IPI00029012	EIF3A	eukaryotic translation initiation factor 3, subunit 10 theta, 150/170kDa
2	IPI00029107	WRN	Werner syndrome
2	IPI00029168	LPA	lipoprotein, Lp(a)
2	IPI00029822	SMARCA4	SWI/SNF related, matrix associated, actin dependent regulator of chromatin, subfamily a, member 4
2	IPI00031282	KIAA1683	KIAA1683
2	IPI00031421	TPST2	tyrosylprotein sulfotransferase 2
2	IPI00031522	HADHA	hydroxyacyl-Coenzyme A dehydrogenase/3-ketoacyl-Coenzyme A thiolase/enoyl-Coenzyme A hydratase (trifunctional protein), alpha subunit
2	IPI00031666	RP3-402G11.5	selenoprotein O
2	IPI00032162	FOXM1	forkhead box M1
2	IPI00032325	CSTA	cystatin A (stefin A)
2	IPI00032875	ETFDH	electron-transferring-flavoprotein dehydrogenase
2	IPI00032901	SAGE1	sarcoma antigen 1
2	IPI00032988	TSHZ2	zinc finger protein 218
2	IPI00044353	MED12L	mediator of RNA polymerase II transcription, subunit 12 homolog (yeast)-like
2	IPI00044583	TRERF1	transcriptional regulating factor 1
2	IPI00045914	SPEN	spen homolog, transcriptional regulator (Drosophila)
2	IPI00064667	CNDP1	carnosine dipeptidase 1 (metallopeptidase M20 family)
2	IPI00065078	LOC100134025;SPEF2	KPL2 protein
2	IPI00075248	CALM1;CALM3;CALM2	calmodulin 2 (phosphorylase kinase, delta)
2	IPI00102677	TESK2	testis-specific kinase 2
2	IPI00142539	BCL7B	B-cell CLL/lymphoma 7B
2	IPI00148768	TRIOBP	TRIO and F-actin binding protein
2	IPI00152007	ARHGEF17	Rho guanine nucleotide exchange factor (GEF) 17
2	IPI00152849	CCNB3	cyclin B3
2	IPI00163403	SHKBP1	SH3KBP1 binding protein 1
2	IPI00165261	SCFD1	sec1 family domain containing 1
2	IPI00165459	SETD1B	SET Domain Containing 1B, Histone Lysine Methyltransferase
2	IPI00165579	CNDP2	CNDP dipeptidase 2 (metallopeptidase M20 family)
2	IPI00167201	CCDC65	coiled-coil domain containing 65
2	IPI00168529	C1orf125	chromosome 1 open reading frame 125
2	IPI00169426	NT5C1B	retinol dehydrogenase 14 (all-trans and 9-cis)
2	IPI00170706	TMEM2	transmembrane protein 2
2	IPI00171183	FBXL13	F-box and leucine-rich repeat protein 13
2	IPI00171230	ERC1	RAB6 interacting protein 2
2	IPI00173347	HECW1	HECT, C2 and WW domain containing E3 ubiquitin protein ligase 1
2	IPI00179016	SETD1A	SET domain containing 1A
2	IPI00179037	AMOTL1	angiomotin like 1
2	IPI00179330	UBC;RPS27A;UBB	ribosomal protein S27a
2	IPI00180384	DNAH7	dynein, axonemal, heavy polypeptide 7
2	IPI00180672	MOCS1	molybdenum cofactor synthesis 1
2	IPI00183018	MICAL2	microtubule associated monoxygenase, calponin and LIM domain containing 2
2	IPI00183046	PTPN6	protein tyrosine phosphatase, non-receptor type 6
2	IPI00183118	MARK3	MAP/microtubule affinity-regulating kinase 3
2	IPI00183572	DOCK7	dedicator of cytokinesis 7
2	IPI00183968	TPM3	tropomyosin 3
2	IPI00215719	RPL18	ribosomal protein L18
2	IPI00215918	ARF4	ADP-ribosylation factor 4
2	IPI00215920	ARF6	ADP-ribosylation factor 6
2	IPI00216318	YWHAB	tyrosine 3-monooxygenase/tryptophan 5-monooxygenase activation protein, beta polypeptide
2	IPI00216362	OTOF	otoferlin
2	IPI00216616	TNIP1	TNFAIP3 interacting protein 1
2	IPI00217178	C22orf30	hypothetical protein MGC50372
2	IPI00217465	HIST1H1C	histone 1, H1c
2	IPI00217802	FAM186B	chromosome 12 open reading frame 25
2	IPI00218693	APRT	adenine phosphoribosyltransferase
2	IPI00219757	GSTP1	glutathione S-transferase pi
2	IPI00220109	ATRX	alpha thalassemia/mental retardation syndrome X-linked (RAD54 homolog, S. cerevisiae)
2	IPI00220588	CPXM1	carboxypeptidase X (M14 family)
2	IPI00221091	RPS15A	ribosomal protein S15a
2	IPI00221295	TOP3A	topoisomerase (DNA) III alpha
2	IPI00289776	MYCBP2	MYC binding protein 2
2	IPI00290337	EPS8	epidermal growth factor receptor pathway substrate 8
2	IPI00292326	SPAG1	sperm associated antigen 1
2	IPI00292914	ANKIB1	Ankyrin Repeat And IBR Domain Containing 1
2	IPI00295485	HSPA4L	heat shock 70kDa protein 4-like
2	IPI00296545	TXNDC3	thioredoxin domain containing 3 (spermatozoa)
2	IPI00296563	GUF1	GUF1 GTPase homolog (S. cerevisiae)
2	IPI00297188	BAI2	brain-specific angiogenesis inhibitor 2
2	IPI00297859	MLL2	myeloid/lymphoid or mixed-lineage leukemia 2
2	IPI00298925	TAF5	TAF5 RNA polymerase II, TATA box binding protein (TBP)-associated factor, 100kDa
2	IPI00299571	PDIA6	protein disulfide isomerase family A, member 6
2	IPI00299573	RPL7A	ribosomal protein L7a
2	IPI00302829	RB1	retinoblastoma 1 (including osteosarcoma)
2	IPI00304925	HSPA1A;HSPA1B	heat shock 70kDa protein 1A
2	IPI00304967	CYP26A1	cytochrome P450, family 26, subfamily A, polypeptide 1
2	IPI00305010	CPPED1	hypothetical protein FLJ11151
2	IPI00306322	COL4A2	collagen, type IV, alpha 2
2	IPI00306929	MYO18B	myosin XVIIIB
2	IPI00307829	CGNL1	cingulin-like 1
2	IPI00329024	CCDC67	coiled-coil domain containing 67
2	IPI00329236	PRKCD	protein kinase C, delta
2	IPI00329560	RAPGEF4	Rap guanine nucleotide exchange factor (GEF) 4
2	IPI00329637	C1orf26	chromosome 1 open reading frame 26
2	IPI00337544	PDE4DIP	phosphodiesterase 4D interacting protein (myomegalin)
2	IPI00382872	DUX4C;LOC441056;DUX4	double homeobox, 4
2	IPI00385267	SRPR	signal recognition particle receptor ('docking protein')
2	IPI00385321	ZMYND8	protein kinase C binding protein 1
2	IPI00386453	CALD1	caldesmon 1
2	IPI00395010	C5orf42	hypothetical protein FLJ13231
2	IPI00395769	ATP5C1	ATP synthase, H+ transporting, mitochondrial F1 complex, gamma polypeptide 1
2	IPI00396243	WDR19	WD repeat domain 19
2	IPI00396267	SNX13	sorting nexin 13
2	IPI00397930	ZDBF2	Zinc Finger DBF-Type Containing 2
2	IPI00400922	PDCD11	programmed cell death 11
2	IPI00401026	CRYBG3	Crystallin Beta-Gamma Domain Containing 3
2	IPI00413755	TAF4	TAF4 RNA polymerase II, TATA box binding protein (TBP)-associated factor, 135kDa
2	IPI00414347	ASB18	ankyrin repeat and SOCS box-containing 18
2	IPI00419237	LAP3	leucine aminopeptidase 3
2	IPI00419273	CUL4A	cullin 4A
2	IPI00425688	RUSC1	RUN and SH3 domain containing 1
2	IPI00433419	LOC441242	hypothetical LOC441242
2	IPI00436021	TTN	titin
2	IPI00440493	ATP5A1	ATP synthase, H+ transporting, mitochondrial F1 complex, alpha subunit 1, cardiac muscle
2	IPI00444262	NCL	nucleolin
2	IPI00465294	CDC5L	CDC5 cell division cycle 5-like (S. pombe)
2	IPI00470518	MAD1L1	MAD1 mitotic arrest deficient-like 1 (yeast)
2	IPI00479143	PCNT	pericentrin (kendrin)
2	IPI00479877	ALDH9A1	aldehyde dehydrogenase 9 family, member A1
2	IPI00514201	MYH6	myosin, heavy polypeptide 6, cardiac muscle, alpha (cardiomyopathy, hypertrophic 1)
2	IPI00556231	LOC644936	hypothetical protein LOC644936
2	IPI00640006	GDI2	GDP dissociation inhibitor 2
2	IPI00641950	GNB2L1	guanine nucleotide binding protein (G protein), beta polypeptide 2-like 1
2	IPI00643041	RANP1;RAN	RAN, member RAS oncogene family
2	IPI00645206	PCDH17	protocadherin 17
2	IPI00646151	ATXN1L	Ataxin 1 Like
2	IPI00739099	COL5A2	Collagen Type V Alpha 2 Chain
2	IPI00749140	-
2	IPI00783392	RB1CC1	RB1-inducible coiled-coil protein 1
2	IPI00788247	KIF26A	Kinesin-like protein KIF26A
2	IPI00791325	KIAA0020	Pumilio homolog 3
2	IPI00792427	RAD51AP2	RAD51-associated protein 2
2	IPI00792431	LMOD3	Leiomodin-3
2	IPI00793199	ANXA4	Annexin A4
2	IPI00853133	DDX60L	Probable ATP-dependent RNA helicase DDX60-like
2	IPI00871718	-
2	IPI00878929	-
2	IPI00884105	LAMP1	Lysosome-associated membrane glycoprotein 1
2	IPI00887915	C12orf55	Cilia And Flagella Associated 54
2	IPI00888563	LOC643395	Hypothetical protein LOC643395
2	IPI00889113	RPL10P15	Ribosomal Protein L10 Pseudogene 15
2	IPI00914840	SPRR1A	Small Proline Rich Protein 1A
2	IPI00923547	-
