# Supplementary material for: Detection of Cell Surface Ligands for Human Synovial γδ T Cells
Source: J Immunol. 2019 Sep 23;203(9):2369–76. doi: 10.4049/jimmunol.1900451 (PMC6804759; doi:10.4049/jimmunol.1900451)
Supplement: Data Supplement [file JI_1900451.zip › manifest.xml]

<?xml version="1.0" encoding="ISO-8859-1"?>
<!DOCTYPE datasupp PUBLIC "-//HIGHWIRE//DTD HighWire Data Supplement Manifest//EN" "http://schema.highwire.org/public/hwx/ds/datasupplement_manifest.dtd">
<datasupp sitecode="jimmunol">
<resource type="doi">10.4049/jimmunol.1900451</resource>
<linktext>Data Supplement</linktext>
<datasupp_id_string>Supplemental</datasupp_id_string>
<title>Data Supplement</title>
<description>
</description>
<file>
<filename>JI_1900451_Supplemental_Table_1.xlsx</filename>
<linktext>Supplemental Table 1 (XLSX)</linktext>
<item_id_string>Supplemental_XLSX1</item_id_string>
<description>
</description>
</file>
<file>
<filename>JI_1900451_Supplemental_Table_2.xlsx</filename>
<linktext>Supplemental Table 2 (XLSX)</linktext>
<item_id_string>Supplemental_XLSX2</item_id_string>
<description>
</description>
</file>
<file>
<filename>JI_1900451_Supplemental_Table_3.pdf</filename>
<linktext>Supplemental Table 3 (PDF)</linktext>
<item_id_string>Supplemental_PDF3</item_id_string>
<description>
</description>
</file>
</datasupp>
